# Supplementary material for: Crystal structure of 2-{[(E)-(4-anilinophen­yl)iminium­yl]meth­yl}-5-(di­ethyl­amino)­phenolate
Source: Acta Crystallogr E Crystallogr Commun. 2015 Nov 4;71(Pt 12):1433–5. doi: 10.1107/S2056989015019490 (PMC4719807; doi:10.1107/S2056989015019490)
Supplement: Supplementary file 1 [file e-71-01433-sup1.cif]

##############################################################################
#                                                                            #
# This CIF contains the data in a paper accepted for publication in          #
# Acta Crystallographica Section E. It conforms to the requirements of       #
# Notes for Authors for Acta Crystallographica Section E, and has been       #
# peer reviewed under the auspices of the IUCr Commission on Journals.       #
#                                                                            #
# Full details of the Crystallographic Information File format               #
# are given in the paper "The Crystallographic Information File (CIF):       #
# a New Standard Archive File for Crystallography" by S. R. Hall, F. H.      #
# Allen and I. D. Brown [Acta Cryst. (1991), A47, 655-685].                  #
#                                                                            #
# The current version of the core CIF dictionary is obtainable from          #
# ftp://ftp.iucr.org/pub/cif_core.dic.                                       #
#                                                                            #
# Software is freely available for graphical display of the structure(s)     #
# in this CIF. For information consult the CIF software page                 #
# http://www.iucr.org/resources/cif/software.                                #
#                                                                            #
# This file may be used for bona fide research purposes within the           #
# scientific community so long as proper attribution is given to the journal # 
# article from which it was obtained.                                        #
#                                                                            #
##############################################################################
data_global
_audit_creation_method     'SHELXL97 (Sheldrick, 2008)'
_journal_date_recd_electronic     2015-09-24
_journal_date_accepted     2015-10-14
_journal_name_full     'Acta Crystallographica, Section E'
_journal_year     2015
_journal_volume     71
_journal_issue     12
_journal_page_first     1433
_journal_page_last     1435
_journal_paper_category     GO
_journal_paper_doi     10.1107/S2056989015019490
_journal_coeditor_code     LH5793
_publ_contact_author_name     'Ohui, Kateryna A.'
_publ_contact_author_address
;
National Taras Shevchenko University,
Department of Chemistry,
Volodymyrska str. 64, 01601 Kyiv, Ukraine
;
_publ_contact_author_email     'katerina_241992@ukr.net'
_publ_contact_author_fax     ?
_publ_contact_author_phone     ?
_publ_section_title
;
Crystal structure of
2-{[(<i>E</i>)-(4-anilinophenyl)iminiumyl]methyl}-5-(diethylamino)phenolate
;
loop_
    _publ_author_name
    _publ_author_footnote
    _publ_author_address
    'Faizi, Md. Serajul Haque' .
;
Department of Chemistry,
Indian Institute of Technology Kanpur,
Kanpur, UP 208 016
India
;
    'Ohui, Kateryna A.' .
;
National Taras Shevchenko University,
Department of Chemistry,
Volodymyrska str. 64, 01601 Kyiv,
Ukraine
;
    'Golenya, Irina A.' .
;
National Taras Shevchenko University,
Department of Chemistry,
Volodymyrska str. 64, 01601 Kyiv,
Ukraine
;
_publ_section_synopsis
;
The title compound, C~23~H~25~N~3~O, crystallized with one single molecule in
the asymmetric unit and present in the zwitterionic form. In the crystal,
molecules are connected by N---H...O hydrogen bonds generating
<i>--A--B--A--B--</i> zigzag chains extending along [010]. The chains are
linked <i>via</i> C---H...\p interactions and \p--\p interactions [with a
centroid--centroid distance of 3.444(3) \%A)] between the benzene ring and the
imino group of symmetry-related molecules, forming slabs lying parallel to
(100).
;
data_I
_audit_creation_method     SHELXL-97
_database_code_depnum_ccdc_archive     'CCDC 1431311'
_chemical_name_systematic
;
2-{[(<i>E</i>)-(4-Anilinophenyl)iminiumyl]methyl}-5-(diethylamino)phenolate
;
_chemical_name_common     DPIM
_chemical_formula_moiety     'C23 H25 N3 O'
_chemical_formula_sum     'C23 H25 N3 O'
_chemical_formula_iupac     'C23 H25 N3 O'
_chemical_formula_weight     359.46
_chemical_melting_point     270
_symmetry_cell_setting     monoclinic
_symmetry_space_group_name_H-M     'P 21/c'
_symmetry_space_group_name_Hall     '-P 2ybc'
loop_
    _symmetry_equiv_pos_as_xyz
    'x, y, z'
    '-x, y+1/2, -z+1/2'
    '-x, -y, -z'
    'x, -y-1/2, z-1/2'
_cell_length_a     18.0358(16)
_cell_length_b     11.3851(8)
_cell_length_c     9.4815(9)
_cell_angle_alpha     90.00
_cell_angle_beta     104.560(3)
_cell_angle_gamma     90.00
_cell_volume     1884.4(3)
_cell_formula_units_Z     4
_cell_measurement_reflns_used     2553
_cell_measurement_theta_min     2.65
_cell_measurement_theta_max     23.65
_cell_measurement_temperature     100(2)
_exptl_crystal_description     Needle
_exptl_crystal_colour     'dark yellow'
_exptl_crystal_size_max     0.20
_exptl_crystal_size_mid     0.15
_exptl_crystal_size_min     0.12
_exptl_crystal_density_diffrn     1.267
_exptl_crystal_density_meas     ?
_exptl_crystal_density_method     'not measured'
_exptl_crystal_F_000     768
_exptl_absorpt_coefficient_mu     0.079
_exptl_absorpt_correction_type     multi-scan
_exptl_absorpt_process_details
;
(SADABS; Sheldrick, 2004)
;
_exptl_absorpt_correction_T_min     0.9844
_exptl_absorpt_correction_T_max     0.9906
_exptl_special_details     ?
_diffrn_ambient_temperature     100(2)
_diffrn_radiation_type     MoK\a
_diffrn_radiation_wavelength     0.71073
_diffrn_radiation_source     'fine-focus sealed tube'
_diffrn_radiation_monochromator     graphite
_diffrn_measurement_device_type     'Bruker SMART APEX CCD'
_diffrn_measurement_method     \w-scans
_diffrn_detector_area_resol_mean     ?
_diffrn_reflns_number     14768
_diffrn_reflns_av_R_equivalents     0.0780
_diffrn_reflns_av_sigmaI/netI     0.0719
_diffrn_reflns_theta_min     2.85
_diffrn_reflns_theta_max     25.00
_diffrn_reflns_theta_full     25.00
_diffrn_measured_fraction_theta_max     0.998
_diffrn_measured_fraction_theta_full     0.998
_diffrn_reflns_limit_h_min     -19
_diffrn_reflns_limit_h_max     21
_diffrn_reflns_limit_k_min     -13
_diffrn_reflns_limit_k_max     13
_diffrn_reflns_limit_l_min     -11
_diffrn_reflns_limit_l_max     11
_refine_special_details
;
 Refinement of F^2^ against ALL reflections.  The weighted R-factor wR and
 goodness of fit S are based on F^2^, conventional R-factors R are based
 on F, with F set to zero for negative F^2^. The threshold expression of
 F^2^ > 2sigma(F^2^) is used only for calculating R-factors(gt) etc. and is
 not relevant to the choice of reflections for refinement.  R-factors based
 on F^2^ are statistically about twice as large as those based on F, and R-
 factors based on ALL data will be even larger.
;
_reflns_number_total     3322
_reflns_number_gt     2186
_reflns_threshold_expression     I>2\s(I)'
_refine_ls_structure_factor_coef     Fsqd
_refine_ls_matrix_type     full
_refine_ls_R_factor_all     0.0993
_refine_ls_R_factor_gt     0.0536
_refine_ls_wR_factor_gt     0.1143
_refine_ls_wR_factor_ref     0.1375
_refine_ls_goodness_of_fit_ref     1.002
_refine_ls_restrained_S_all     1.002
_refine_ls_number_reflns     3322
_refine_ls_number_parameters     254
_refine_ls_number_restraints     0
_refine_ls_hydrogen_treatment     mixed
_refine_ls_weighting_scheme     calc
_refine_ls_weighting_details
                 'calc w=1/[\s^2^(Fo^2^)+(0.0763P)^2^] where P=(Fo^2^+2Fc^2^)/3'
_atom_sites_solution_hydrogens     geom
_atom_sites_solution_primary     direct
_atom_sites_solution_secondary     difmap
_refine_ls_shift/su_max     0.000
_refine_ls_shift/su_mean     0.000
_refine_diff_density_max     0.240
_refine_diff_density_min     -0.304
_refine_ls_extinction_method     none
_refine_ls_extinction_coef     ?
loop_
    _atom_type_symbol
    _atom_type_description
    _atom_type_scat_dispersion_real
    _atom_type_scat_dispersion_imag
    _atom_type_scat_source
    C C 0.0033 0.0016 'International Tables Vol C Tables 4.2.6.8 and 6.1.1.4'
    H H 0.0000 0.0000 'International Tables Vol C Tables 4.2.6.8 and 6.1.1.4'
    N N 0.0061 0.0033 'International Tables Vol C Tables 4.2.6.8 and 6.1.1.4'
    O O 0.0106 0.0060 'International Tables Vol C Tables 4.2.6.8 and 6.1.1.4'
_computing_data_collection
;
SMART (Bruker, 2003)
;
_computing_cell_refinement
;
SAINT (Bruker, 2003)
;
_computing_data_reduction
;
SAINT (Bruker, 2003)
;
_computing_structure_solution
;
SIR97 (Altomare <i>et al.</i>, 1999)
;
_computing_structure_refinement
;
SHELXL97 (Sheldrick, 2008)
;
_computing_molecular_graphics
;
DIAMOND (Brandenberg & Putz, 2006) and Mercury (Macrae <i>et al.</i>,
2008)
;
_computing_publication_material
;
SHELXL97 (Sheldrick, 2008) and PLATON (Spek, 2009)
;
loop_
    _atom_site_type_symbol
    _atom_site_label
    _atom_site_fract_x
    _atom_site_fract_y
    _atom_site_fract_z
    _atom_site_U_iso_or_equiv
    _atom_site_adp_type
    _atom_site_calc_flag
    _atom_site_refinement_flags
    _atom_site_occupancy
    _atom_site_symmetry_multiplicity
    _atom_site_disorder_assembly
    _atom_site_disorder_group
    C C1 0.16973(12) 0.14061(19) -0.0731(3) 0.0162(5) Uani d . 1 1 . .
    C C2 0.22412(11) 0.10711(19) -0.1497(2) 0.0168(5) Uani d . 1 1 . .
    H H2 0.2319 0.0275 -0.1624 0.020 Uiso calc R 1 1 . .
    C C3 0.26674(11) 0.18820(19) -0.2072(2) 0.0160(5) Uani d . 1 1 . .
    C C4 0.25415(12) 0.31118(19) -0.1877(3) 0.0174(5) Uani d . 1 1 . .
    H H4 0.2823 0.3671 -0.2235 0.021 Uiso calc R 1 1 . .
    C C5 0.20136(12) 0.34542(19) -0.1173(3) 0.0185(5) Uani d . 1 1 . .
    H H5 0.1937 0.4254 -0.1069 0.022 Uiso calc R 1 1 . .
    C C6 0.15719(11) 0.26528(18) -0.0586(2) 0.0156(5) Uani d . 1 1 . .
    C C7 0.36691(12) 0.2388(2) -0.3332(3) 0.0220(6) Uani d . 1 1 . .
    H H7A 0.3355 0.3049 -0.3767 0.026 Uiso calc R 1 1 . .
    H H7B 0.3863 0.2018 -0.4089 0.026 Uiso calc R 1 1 . .
    C C8 0.43420(13) 0.2845(2) -0.2161(3) 0.0284(6) Uani d . 1 1 . .
    H H8A 0.4157 0.3308 -0.1476 0.043 Uiso calc R 1 1 . .
    H H8B 0.4661 0.3322 -0.2602 0.043 Uiso calc R 1 1 . .
    H H8C 0.4634 0.2195 -0.1666 0.043 Uiso calc R 1 1 . .
    C C9 0.33326(15) 0.0308(2) -0.3032(3) 0.0325(7) Uani d . 1 1 . .
    H H9A 0.3523 0.0229 -0.3898 0.039 Uiso calc R 1 1 . .
    H H9B 0.2852 -0.0117 -0.3203 0.039 Uiso calc R 1 1 . .
    C C10 0.39020(15) -0.0248(2) -0.1758(3) 0.0445(8) Uani d . 1 1 . .
    H H10A 0.4397 0.0102 -0.1658 0.067 Uiso calc R 1 1 . .
    H H10B 0.3932 -0.1076 -0.1927 0.067 Uiso calc R 1 1 . .
    H H10C 0.3738 -0.0122 -0.0882 0.067 Uiso calc R 1 1 . .
    C C11 0.10234(11) 0.30625(19) 0.0085(2) 0.0175(5) Uani d . 1 1 . .
    H H11 0.0970 0.3871 0.0163 0.021 Uiso calc R 1 1 . .
    C C12 -0.00088(11) 0.27358(19) 0.1280(2) 0.0159(5) Uani d . 1 1 . .
    C C13 -0.00286(12) 0.38568(19) 0.1858(3) 0.0180(6) Uani d . 1 1 . .
    H H13 0.0362 0.4388 0.1853 0.022 Uiso calc R 1 1 . .
    C C14 -0.06264(11) 0.41801(19) 0.2439(3) 0.0183(6) Uani d . 1 1 . .
    H H14 -0.0639 0.4936 0.2805 0.022 Uiso calc R 1 1 . .
    C C15 -0.12107(12) 0.33966(19) 0.2488(3) 0.0163(5) Uani d . 1 1 . .
    C C16 -0.11642(12) 0.22592(19) 0.1981(3) 0.0202(6) Uani d . 1 1 . .
    H H16 -0.1534 0.1710 0.2052 0.024 Uiso calc R 1 1 . .
    C C17 -0.05756(12) 0.19375(19) 0.1374(3) 0.0182(5) Uani d . 1 1 . .
    H H17 -0.0558 0.1178 0.1024 0.022 Uiso calc R 1 1 . .
    C C18 -0.25825(12) 0.36660(18) 0.2449(3) 0.0167(5) Uani d . 1 1 . .
    C C19 -0.30949(12) 0.41195(19) 0.3197(3) 0.0201(6) Uani d . 1 1 . .
    H H19 -0.2908 0.4431 0.4126 0.024 Uiso calc R 1 1 . .
    C C20 -0.38707(12) 0.41113(19) 0.2581(3) 0.0231(6) Uani d . 1 1 . .
    H H20 -0.4201 0.4423 0.3095 0.028 Uiso calc R 1 1 . .
    C C21 -0.41679(13) 0.3645(2) 0.1205(3) 0.0251(6) Uani d . 1 1 . .
    H H21 -0.4693 0.3646 0.0789 0.030 Uiso calc R 1 1 . .
    C C22 -0.36671(13) 0.31798(19) 0.0465(3) 0.0241(6) Uani d . 1 1 . .
    H H22 -0.3860 0.2859 -0.0457 0.029 Uiso calc R 1 1 . .
    C C23 -0.28811(12) 0.31815(19) 0.1069(3) 0.0204(6) Uani d . 1 1 . .
    H H23 -0.2554 0.2860 0.0555 0.025 Uiso calc R 1 1 . .
    N N1 0.31894(10) 0.15485(16) -0.2813(2) 0.0205(5) Uani d . 1 1 . .
    N N2 0.05736(10) 0.23777(17) 0.0618(2) 0.0170(5) Uani d . 1 1 . .
    N N3 -0.18057(10) 0.37535(18) 0.3112(2) 0.0199(5) Uani d . 1 1 . .
    O O1 0.13165(8) 0.06417(12) -0.01909(17) 0.0187(4) Uani d . 1 1 . .
    H H2N 0.0678(14) 0.161(2) 0.050(3) 0.038(8) Uiso d . 1 1 . .
    H H3H -0.1685(13) 0.430(2) 0.374(3) 0.024(7) Uiso d . 1 1 . .
loop_
    _atom_site_aniso_label
    _atom_site_aniso_U_11
    _atom_site_aniso_U_22
    _atom_site_aniso_U_33
    _atom_site_aniso_U_12
    _atom_site_aniso_U_13
    _atom_site_aniso_U_23
    C1 0.0140(11) 0.0188(12) 0.0139(14) -0.0018(10) -0.0001(10) 0.0019(10)
    C2 0.0178(12) 0.0127(12) 0.0190(15) 0.0013(9) 0.0028(11) -0.0016(10)
    C3 0.0122(11) 0.0231(13) 0.0108(13) 0.0026(10) -0.0006(10) -0.0003(10)
    C4 0.0147(12) 0.0174(12) 0.0191(14) -0.0012(10) 0.0026(11) 0.0042(10)
    C5 0.0168(12) 0.0165(12) 0.0204(15) 0.0024(10) 0.0012(11) 0.0018(10)
    C6 0.0119(11) 0.0172(12) 0.0161(14) 0.0006(10) 0.0008(10) 0.0015(10)
    C7 0.0190(12) 0.0279(14) 0.0209(15) 0.0008(11) 0.0086(11) 0.0013(11)
    C8 0.0212(13) 0.0314(15) 0.0331(17) -0.0008(11) 0.0074(12) 0.0004(12)
    C9 0.0409(15) 0.0240(14) 0.0423(19) 0.0041(12) 0.0286(14) -0.0026(13)
    C10 0.0403(16) 0.0339(16) 0.069(2) 0.0145(13) 0.0320(17) 0.0186(16)
    C11 0.0166(12) 0.0146(12) 0.0191(15) -0.0008(10) 0.0004(11) 0.0022(10)
    C12 0.0134(11) 0.0201(13) 0.0138(14) 0.0018(10) 0.0024(10) 0.0015(10)
    C13 0.0139(12) 0.0185(13) 0.0200(15) -0.0027(10) 0.0015(11) 0.0003(10)
    C14 0.0166(12) 0.0172(12) 0.0200(15) 0.0010(10) 0.0026(11) -0.0029(10)
    C15 0.0144(11) 0.0195(13) 0.0142(14) 0.0019(10) 0.0021(10) 0.0000(10)
    C16 0.0164(12) 0.0177(13) 0.0264(16) -0.0027(10) 0.0054(11) 0.0016(11)
    C17 0.0173(12) 0.0152(12) 0.0206(15) 0.0005(10) 0.0021(11) -0.0027(10)
    C18 0.0161(12) 0.0121(11) 0.0222(15) 0.0000(10) 0.0054(11) 0.0052(10)
    C19 0.0207(12) 0.0173(13) 0.0232(15) -0.0022(10) 0.0073(11) -0.0002(11)
    C20 0.0174(13) 0.0212(13) 0.0336(18) 0.0009(10) 0.0120(12) 0.0020(12)
    C21 0.0134(12) 0.0228(13) 0.0367(18) -0.0020(10) 0.0019(12) 0.0015(12)
    C22 0.0227(13) 0.0225(13) 0.0238(16) -0.0027(11) -0.0003(12) -0.0014(11)
    C23 0.0198(12) 0.0176(13) 0.0246(16) 0.0018(10) 0.0069(11) 0.0012(11)
    N1 0.0204(10) 0.0201(11) 0.0232(13) 0.0025(9) 0.0095(9) 0.0008(9)
    N2 0.0165(10) 0.0148(11) 0.0202(13) 0.0016(9) 0.0056(9) 0.0002(9)
    N3 0.0138(10) 0.0225(12) 0.0238(13) -0.0010(9) 0.0052(9) -0.0077(10)
    O1 0.0161(8) 0.0164(8) 0.0241(10) -0.0014(7) 0.0064(7) 0.0021(7)
_geom_special_details
;
 All esds (except the esd in the dihedral angle between two l.s. planes)
 are estimated using the full covariance matrix.  The cell esds are taken
 into account individually in the estimation of esds in distances, angles
 and torsion angles; correlations between esds in cell parameters are only
 used when they are defined by crystal symmetry.  An approximate (isotropic)
 treatment of cell esds is used for estimating esds involving l.s. planes.
;
loop_
    _geom_bond_atom_site_label_1
    _geom_bond_atom_site_label_2
    _geom_bond_site_symmetry_2
    _geom_bond_distance
    _geom_bond_publ_flag
    C1 O1 . 1.292(2) ?
    C1 C2 . 1.412(3) ?
    C1 C6 . 1.449(3) ?
    C2 C3 . 1.397(3) ?
    C2 H2 . 0.9300 ?
    C3 N1 . 1.363(3) ?
    C3 C4 . 1.438(3) ?
    C4 C5 . 1.351(3) ?
    C4 H4 . 0.9300 ?
    C5 C6 . 1.414(3) ?
    C5 H5 . 0.9300 ?
    C6 C11 . 1.385(3) ?
    C7 N1 . 1.455(3) ?
    C7 C8 . 1.516(3) ?
    C7 H7A . 0.9700 ?
    C7 H7B . 0.9700 ?
    C8 H8A . 0.9600 ?
    C8 H8B . 0.9600 ?
    C8 H8C . 0.9600 ?
    C9 N1 . 1.460(3) ?
    C9 C10 . 1.513(4) ?
    C9 H9A . 0.9700 ?
    C9 H9B . 0.9700 ?
    C10 H10A . 0.9600 ?
    C10 H10B . 0.9600 ?
    C10 H10C . 0.9600 ?
    C11 N2 . 1.314(3) ?
    C11 H11 . 0.9300 ?
    C12 C17 . 1.387(3) ?
    C12 C13 . 1.393(3) ?
    C12 N2 . 1.413(3) ?
    C13 C14 . 1.378(3) ?
    C13 H13 . 0.9300 ?
    C14 C15 . 1.390(3) ?
    C14 H14 . 0.9300 ?
    C15 C16 . 1.391(3) ?
    C15 N3 . 1.409(3) ?
    C16 C17 . 1.378(3) ?
    C16 H16 . 0.9300 ?
    C17 H17 . 0.9300 ?
    C18 N3 . 1.388(3) ?
    C18 C23 . 1.397(3) ?
    C18 C19 . 1.398(3) ?
    C19 C20 . 1.374(3) ?
    C19 H19 . 0.9300 ?
    C20 C21 . 1.385(3) ?
    C20 H20 . 0.9300 ?
    C21 C22 . 1.381(3) ?
    C21 H21 . 0.9300 ?
    C22 C23 . 1.389(3) ?
    C22 H22 . 0.9300 ?
    C23 H23 . 0.9300 ?
    N2 H2N . 0.90(2) ?
    N3 H3H . 0.85(2) ?
loop_
    _geom_angle_atom_site_label_1
    _geom_angle_atom_site_label_2
    _geom_angle_atom_site_label_3
    _geom_angle_site_symmetry_1
    _geom_angle_site_symmetry_3
    _geom_angle
    _geom_angle_publ_flag
    O1 C1 C2 . . 122.0(2) ?
    O1 C1 C6 . . 120.73(19) ?
    C2 C1 C6 . . 117.29(19) ?
    C3 C2 C1 . . 123.0(2) ?
    C3 C2 H2 . . 118.5 ?
    C1 C2 H2 . . 118.5 ?
    N1 C3 C2 . . 122.4(2) ?
    N1 C3 C4 . . 119.32(19) ?
    C2 C3 C4 . . 118.23(19) ?
    C5 C4 C3 . . 119.9(2) ?
    C5 C4 H4 . . 120.0 ?
    C3 C4 H4 . . 120.0 ?
    C4 C5 C6 . . 123.0(2) ?
    C4 C5 H5 . . 118.5 ?
    C6 C5 H5 . . 118.5 ?
    C11 C6 C5 . . 120.1(2) ?
    C11 C6 C1 . . 121.3(2) ?
    C5 C6 C1 . . 118.54(19) ?
    N1 C7 C8 . . 114.40(19) ?
    N1 C7 H7A . . 108.7 ?
    C8 C7 H7A . . 108.7 ?
    N1 C7 H7B . . 108.7 ?
    C8 C7 H7B . . 108.7 ?
    H7A C7 H7B . . 107.6 ?
    C7 C8 H8A . . 109.5 ?
    C7 C8 H8B . . 109.5 ?
    H8A C8 H8B . . 109.5 ?
    C7 C8 H8C . . 109.5 ?
    H8A C8 H8C . . 109.5 ?
    H8B C8 H8C . . 109.5 ?
    N1 C9 C10 . . 113.6(2) ?
    N1 C9 H9A . . 108.9 ?
    C10 C9 H9A . . 108.9 ?
    N1 C9 H9B . . 108.9 ?
    C10 C9 H9B . . 108.9 ?
    H9A C9 H9B . . 107.7 ?
    C9 C10 H10A . . 109.5 ?
    C9 C10 H10B . . 109.5 ?
    H10A C10 H10B . . 109.5 ?
    C9 C10 H10C . . 109.5 ?
    H10A C10 H10C . . 109.5 ?
    H10B C10 H10C . . 109.5 ?
    N2 C11 C6 . . 123.9(2) ?
    N2 C11 H11 . . 118.0 ?
    C6 C11 H11 . . 118.0 ?
    C17 C12 C13 . . 118.9(2) ?
    C17 C12 N2 . . 118.80(19) ?
    C13 C12 N2 . . 122.34(19) ?
    C14 C13 C12 . . 120.1(2) ?
    C14 C13 H13 . . 119.9 ?
    C12 C13 H13 . . 119.9 ?
    C13 C14 C15 . . 121.2(2) ?
    C13 C14 H14 . . 119.4 ?
    C15 C14 H14 . . 119.4 ?
    C14 C15 C16 . . 118.27(19) ?
    C14 C15 N3 . . 119.5(2) ?
    C16 C15 N3 . . 122.1(2) ?
    C17 C16 C15 . . 120.8(2) ?
    C17 C16 H16 . . 119.6 ?
    C15 C16 H16 . . 119.6 ?
    C16 C17 C12 . . 120.7(2) ?
    C16 C17 H17 . . 119.7 ?
    C12 C17 H17 . . 119.7 ?
    N3 C18 C23 . . 124.1(2) ?
    N3 C18 C19 . . 117.7(2) ?
    C23 C18 C19 . . 118.2(2) ?
    C20 C19 C18 . . 120.9(2) ?
    C20 C19 H19 . . 119.5 ?
    C18 C19 H19 . . 119.5 ?
    C19 C20 C21 . . 121.0(2) ?
    C19 C20 H20 . . 119.5 ?
    C21 C20 H20 . . 119.5 ?
    C22 C21 C20 . . 118.5(2) ?
    C22 C21 H21 . . 120.7 ?
    C20 C21 H21 . . 120.7 ?
    C21 C22 C23 . . 121.3(2) ?
    C21 C22 H22 . . 119.3 ?
    C23 C22 H22 . . 119.3 ?
    C22 C23 C18 . . 120.0(2) ?
    C22 C23 H23 . . 120.0 ?
    C18 C23 H23 . . 120.0 ?
    C3 N1 C7 . . 122.52(19) ?
    C3 N1 C9 . . 120.85(19) ?
    C7 N1 C9 . . 116.48(18) ?
    C11 N2 C12 . . 126.83(19) ?
    C11 N2 H2N . . 110.9(15) ?
    C12 N2 H2N . . 122.3(16) ?
    C18 N3 C15 . . 125.3(2) ?
    C18 N3 H3H . . 114.8(15) ?
    C15 N3 H3H . . 114.7(16) ?
loop_
    _geom_torsion_atom_site_label_1
    _geom_torsion_atom_site_label_2
    _geom_torsion_atom_site_label_3
    _geom_torsion_atom_site_label_4
    _geom_torsion_site_symmetry_1
    _geom_torsion_site_symmetry_2
    _geom_torsion_site_symmetry_3
    _geom_torsion_site_symmetry_4
    _geom_torsion
    _geom_torsion_publ_flag
    O1 C1 C2 C3 . . . . -179.1(2) ?
    C6 C1 C2 C3 . . . . 1.7(3) ?
    C1 C2 C3 N1 . . . . -179.8(2) ?
    C1 C2 C3 C4 . . . . -0.3(3) ?
    N1 C3 C4 C5 . . . . 178.5(2) ?
    C2 C3 C4 C5 . . . . -1.0(3) ?
    C3 C4 C5 C6 . . . . 0.8(3) ?
    C4 C5 C6 C11 . . . . -178.0(2) ?
    C4 C5 C6 C1 . . . . 0.8(3) ?
    O1 C1 C6 C11 . . . . -2.4(3) ?
    C2 C1 C6 C11 . . . . 176.8(2) ?
    O1 C1 C6 C5 . . . . 178.8(2) ?
    C2 C1 C6 C5 . . . . -2.0(3) ?
    C5 C6 C11 N2 . . . . 177.8(2) ?
    C1 C6 C11 N2 . . . . -0.9(3) ?
    C17 C12 C13 C14 . . . . -3.6(3) ?
    N2 C12 C13 C14 . . . . 177.3(2) ?
    C12 C13 C14 C15 . . . . 1.3(3) ?
    C13 C14 C15 C16 . . . . 2.2(3) ?
    C13 C14 C15 N3 . . . . 179.0(2) ?
    C14 C15 C16 C17 . . . . -3.4(3) ?
    N3 C15 C16 C17 . . . . 179.9(2) ?
    C15 C16 C17 C12 . . . . 1.2(4) ?
    C13 C12 C17 C16 . . . . 2.3(3) ?
    N2 C12 C17 C16 . . . . -178.5(2) ?
    N3 C18 C19 C20 . . . . 177.1(2) ?
    C23 C18 C19 C20 . . . . -1.3(3) ?
    C18 C19 C20 C21 . . . . 0.5(3) ?
    C19 C20 C21 C22 . . . . 0.4(3) ?
    C20 C21 C22 C23 . . . . -0.5(3) ?
    C21 C22 C23 C18 . . . . -0.4(3) ?
    N3 C18 C23 C22 . . . . -177.1(2) ?
    C19 C18 C23 C22 . . . . 1.2(3) ?
    C2 C3 N1 C7 . . . . -175.9(2) ?
    C4 C3 N1 C7 . . . . 4.5(3) ?
    C2 C3 N1 C9 . . . . -0.5(3) ?
    C4 C3 N1 C9 . . . . 180.0(2) ?
    C8 C7 N1 C3 . . . . 77.6(3) ?
    C8 C7 N1 C9 . . . . -98.1(2) ?
    C10 C9 N1 C3 . . . . -84.0(3) ?
    C10 C9 N1 C7 . . . . 91.7(3) ?
    C6 C11 N2 C12 . . . . -178.3(2) ?
    C17 C12 N2 C11 . . . . 160.3(2) ?
    C13 C12 N2 C11 . . . . -20.5(3) ?
    C23 C18 N3 C15 . . . . 1.5(3) ?
    C19 C18 N3 C15 . . . . -176.8(2) ?
    C14 C15 N3 C18 . . . . 127.6(2) ?
    C16 C15 N3 C18 . . . . -55.7(3) ?
loop_
    _geom_hbond_atom_site_label_D
    _geom_hbond_atom_site_label_H
    _geom_hbond_atom_site_label_A
    _geom_hbond_site_symmetry_A
    _geom_hbond_distance_DH
    _geom_hbond_distance_HA
    _geom_hbond_distance_DA
    _geom_hbond_angle_DHA
    N2 H2N O1 . 0.90(2) 1.83(2) 2.609(2) 143(2)
    N3 H3H O1 2 0.85(2) 2.05(2) 2.900(3) 175(2)
    C7 H7A Cg 4_565 0.97 2.87 3.465(3) 121
_iucr_refine_instructions_details
;
TITL 25decc in P2(1)/c
CELL  0.71073  18.0358  11.3851   9.4815   90.000  104.560   90.000
ZERR     4.00   0.0016   0.0008   0.0009    0.000    0.003    0.000
LATT   1
SYMM  - X, 1/2 + Y, 1/2 - Z
SFAC  C    H    N    O
UNIT  92   100  12   4
MERG   2
OMIT   -10.00  50.00
OMIT 1 1 0
FMAP   2
PLAN    5
SIZE     0.12   0.15   0.20
ACTA
BOND   $H
CONF
HTAB 2
HTAB N2 O1
HTAB N3 O1_$1
eqiv $1 -x, y+1/2, -z+1/2
L.S.   8
TEMP    20.00
WGHT      0.0763      0.0000
FVAR       0.14622
C1    1    0.169709    0.140559   -0.073123    11.00000    0.01353    0.01854 =
         0.01366    0.00186   -0.00028   -0.00179
C2    1    0.224102    0.107036   -0.149733    11.00000    0.01748    0.01244 =
         0.01863   -0.00158    0.00277    0.00125
AFIX  43
H2    2    0.231901    0.027404   -0.162480    11.00000   -1.20000
AFIX   0
C3    1    0.266732    0.188168   -0.207245    11.00000    0.01188    0.02279 =
         0.01045   -0.00026   -0.00056    0.00258
C4    1    0.254155    0.311213   -0.187707    11.00000    0.01436    0.01715 =
         0.01869    0.00417    0.00253   -0.00125
AFIX  43
H4    2    0.282328    0.367092   -0.223509    11.00000   -1.20000
AFIX   0
C5    1    0.201357    0.345452   -0.117277    11.00000    0.01639    0.01628 =
         0.02015    0.00184    0.00112    0.00239
AFIX  43
H5    2    0.193705    0.425438   -0.106873    11.00000   -1.20000
AFIX   0
C6    1    0.157169    0.265279   -0.058616    11.00000    0.01163    0.01690 =
         0.01575    0.00150    0.00082    0.00066
C7    1    0.366945    0.238764   -0.333130    11.00000    0.01881    0.02749 =
         0.02056    0.00125    0.00854    0.00085
AFIX  23
H7A   2    0.335508    0.304869   -0.376720    11.00000   -1.20000
H7B   2    0.386303    0.201756   -0.408850    11.00000   -1.20000
AFIX   0
C8    1    0.434270    0.284545   -0.216109    11.00000    0.02076    0.03106 =
         0.03267    0.00038    0.00728   -0.00080
AFIX 137
H8A   2    0.415745    0.330768   -0.147459    11.00000   -1.50000
H8B   2    0.466158    0.332293   -0.260169    11.00000   -1.50000
H8C   2    0.463527    0.219555   -0.166621    11.00000   -1.50000
AFIX   0
C9    1    0.333277    0.030669   -0.303206    11.00000    0.04073    0.02340 =
         0.04208   -0.00263    0.02864    0.00407
AFIX  23
H9A   2    0.352295    0.022729   -0.389764    11.00000   -1.20000
H9B   2    0.285207   -0.011781   -0.320240    11.00000   -1.20000
AFIX   0
C10   1    0.390185   -0.024925   -0.175851    11.00000    0.03972    0.03368 =
         0.06873    0.01880    0.03176    0.01467
AFIX 137
H10A  2    0.439677    0.010064   -0.165734    11.00000   -1.50000
H10B  2    0.393230   -0.107717   -0.192752    11.00000   -1.50000
H10C  2    0.373758   -0.012397   -0.088257    11.00000   -1.50000
AFIX   0
C11   1    0.102304    0.306271    0.008505    11.00000    0.01625    0.01434 =
         0.01883    0.00216    0.00034   -0.00073
AFIX  43
H11   2    0.096972    0.387085    0.016340    11.00000   -1.20000
AFIX   0
C12   1   -0.000917    0.273577    0.127963    11.00000    0.01302    0.01973 =
         0.01353    0.00147    0.00237    0.00180
C13   1   -0.002884    0.385688    0.185831    11.00000    0.01356    0.01819 =
         0.01964    0.00033    0.00144   -0.00269
AFIX  43
H13   2    0.036207    0.438820    0.185276    11.00000   -1.20000
AFIX   0
C14   1   -0.062666    0.417964    0.243887    11.00000    0.01626    0.01679 =
         0.01973   -0.00293    0.00254    0.00113
AFIX  43
H14   2   -0.063954    0.493530    0.280445    11.00000   -1.20000
AFIX   0
C15   1   -0.121076    0.339627    0.248798    11.00000    0.01398    0.01913 =
         0.01389   -0.00006    0.00208    0.00184
C16   1   -0.116446    0.225947    0.198042    11.00000    0.01601    0.01729 =
         0.02617    0.00155    0.00534   -0.00267
AFIX  43
H16   2   -0.153497    0.171008    0.205137    11.00000   -1.20000
AFIX   0
C17   1   -0.057599    0.193754    0.137356    11.00000    0.01698    0.01482 =
         0.02019   -0.00261    0.00197    0.00052
AFIX  43
H17   2   -0.055864    0.117763    0.102348    11.00000   -1.20000
AFIX   0
C18   1   -0.258266    0.366532    0.244856    11.00000    0.01557    0.01172 =
         0.02184    0.00511    0.00518    0.00001
C19   1   -0.309479    0.411855    0.319742    11.00000    0.02032    0.01701 =
         0.02274   -0.00016    0.00711   -0.00230
AFIX  43
H19   2   -0.290791    0.442963    0.412594    11.00000   -1.20000
AFIX   0
C20   1   -0.387068    0.411096    0.258090    11.00000    0.01710    0.02085 =
         0.03318    0.00202    0.01196    0.00092
AFIX  43
H20   2   -0.420112    0.442321    0.309474    11.00000   -1.20000
AFIX   0
C21   1   -0.416753    0.364492    0.120522    11.00000    0.01308    0.02244 =
         0.03642    0.00166    0.00184   -0.00201
AFIX  43
H21   2   -0.469268    0.364548    0.078891    11.00000   -1.20000
AFIX   0
C22   1   -0.366686    0.317933    0.046495    11.00000    0.02226    0.02205 =
         0.02350   -0.00149   -0.00040   -0.00270
AFIX  43
H22   2   -0.385980    0.285827   -0.045633    11.00000   -1.20000
AFIX   0
C23   1   -0.288086    0.318113    0.106927    11.00000    0.01946    0.01720 =
         0.02434    0.00127    0.00675    0.00181
AFIX  43
H23   2   -0.255331    0.285993    0.055534    11.00000   -1.20000
AFIX   0
N1    3    0.318949    0.154812   -0.281331    11.00000    0.02014    0.01977 =
         0.02281    0.00080    0.00941    0.00253
N2    3    0.057348    0.237786    0.061762    11.00000    0.01628    0.01440 =
         0.01982    0.00017    0.00553    0.00155
N3    3   -0.180600    0.375249    0.311107    11.00000    0.01375    0.02216 =
         0.02336   -0.00809    0.00520   -0.00107
O1    4    0.131651    0.064142   -0.019081    11.00000    0.01574    0.01612 =
         0.02380    0.00207    0.00630   -0.00138
H2N   2    0.067123    0.161608    0.049708    11.00000    0.03806
H3H   2   -0.168855    0.428231    0.373014    11.00000    0.02012
HKLF 4
REM  25decc in P2(1)/c
REM R1 =  0.0534 for   2186 Fo > 4sig(Fo)  and  0.1004 for all   3323 data
REM    254 parameters refined using      0 restraints
END
;
