# Supplementary material for: Crystal structure of 2-{[(E)-(4-anilinophen­yl)iminium­yl]meth­yl}-5-(di­ethyl­amino)­phenolate
Source: Acta Crystallogr E Crystallogr Commun. 2015 Nov 4;71(Pt 12):1433–5. doi: 10.1107/S2056989015019490 (PMC4719807; doi:10.1107/S2056989015019490)
Supplement: Supplementary file 2 [file e-71-01433-Isup2.hkl]

# 
# h,k,l, Fc-squared, Fo-squared, sigma(Fo-squared) and status flag 
# 
data_I
_shelx_title ' 25decc in P2(1)/c' 
_shelx_refln_list_code          4 
_shelx_F_calc_maximum      238.05 
_exptl_crystal_F_000       768.00 
_reflns_d_resolution_high  0.8410 
 
loop_ 
 _symmetry_equiv_pos_as_xyz 
 'x, y, z' 
 '-x, y+1/2, -z+1/2' 
 '-x, -y, -z' 
 'x, -y-1/2, z-1/2' 
 
_cell_length_a    18.0358 
_cell_length_b    11.3851 
_cell_length_c     9.4815 
_cell_angle_alpha  90.000 
_cell_angle_beta  104.560 
_cell_angle_gamma  90.000 
 
_shelx_F_squared_multiplier     1.000 
 
loop_ 
 _refln_index_h 
 _refln_index_k 
 _refln_index_l 
 _refln_F_squared_calc 
 _refln_F_squared_meas 
 _refln_F_squared_sigma 
 _refln_observed_status 
   3   0   0     4339.73     3696.55     73.68 o 
   4   0   0     5733.11     5234.63    121.07 o 
   5   0   0      477.64      435.66     10.53 o 
   6   0   0      282.34      292.00      8.38 o 
   7   0   0     1330.16     1434.60     31.03 o 
   8   0   0      218.45      216.60      8.44 o 
   9   0   0      527.98      656.71     17.55 o 
  10   0   0        1.05        7.38      8.15 o 
  11   0   0       28.15       41.66      7.26 o 
  12   0   0        1.80       -4.16      9.92 o 
  13   0   0        1.17       15.06     20.82 o 
  14   0   0        0.60       19.56     12.40 o 
  15   0   0      499.59      514.65     31.68 o 
  16   0   0     2922.67     2984.84    122.60 o 
  17   0   0      496.50      487.58     36.69 o 
  18   0   0      762.99      826.00     47.20 o 
  19   0   0     1459.58     1470.50     69.27 o 
  20   0   0        4.75       47.17     47.42 o 
   2   1   0      487.68      475.08     24.44 o 
   3   1   0     1146.55     1141.77     18.07 o 
   4   1   0      858.45      840.87     12.85 o 
   5   1   0       88.02       86.77      2.77 o 
   6   1   0        1.78        0.00      1.61 o 
   7   1   0      777.97      858.67     14.42 o 
   8   1   0      684.78      745.83     13.02 o 
   9   1   0       71.71       76.33      4.47 o 
  10   1   0       54.27       56.49      4.61 o 
  11   1   0     1275.86     1339.29     24.40 o 
  12   1   0        1.14        0.00      5.83 o 
  13   1   0       37.88       36.41      7.48 o 
  14   1   0      174.81      203.11     12.28 o 
  15   1   0       63.71       90.54     12.03 o 
  16   1   0      171.05      139.60     14.40 o 
  17   1   0      110.23       81.05     15.64 o 
  18   1   0     1164.52     1181.72     40.00 o 
  19   1   0       28.55       23.76     19.47 o 
  20   1   0        9.83        3.90     27.00 o 
   0   2   0    20072.80    16179.01    496.36 o 
   1   2   0     3138.24     2917.30     44.88 o 
   2   2   0      192.17      166.90      4.83 o 
   3   2   0        7.22        5.34      1.89 o 
   4   2   0      222.56      225.00      5.54 o 
   5   2   0      193.93      175.17      6.25 o 
   6   2   0      488.86      405.24      7.40 o 
   7   2   0      219.68      234.06      5.38 o 
   8   2   0      111.91      146.84      5.21 o 
   9   2   0       58.03       58.17      5.01 o 
  10   2   0      361.26      350.21     10.33 o 
  11   2   0     1305.52     1324.10     28.83 o 
  12   2   0       12.66       23.25      5.49 o 
  13   2   0      246.70      259.67     11.69 o 
  14   2   0      104.02      101.11      9.22 o 
  15   2   0      169.85      175.18     11.36 o 
  16   2   0      236.35      263.02     17.13 o 
  17   2   0      131.16      151.99     22.04 o 
  18   2   0      103.29       98.43     19.47 o 
  19   2   0     1348.44     1381.32     72.39 o 
  20   2   0      100.49       96.12     28.93 o 
   1   3   0     2510.57     2340.26     37.15 o 
   2   3   0     3457.63     3396.43     52.78 o 
   3   3   0     2936.82     2738.35     39.94 o 
   4   3   0       18.16       18.90      2.95 o 
   5   3   0     1555.45     1587.18     28.65 o 
   6   3   0     1105.71     1131.97     24.39 o 
   7   3   0       55.44       64.50      4.84 o 
   8   3   0     1689.65     1856.73     37.02 o 
   9   3   0      325.65      299.84      9.64 o 
  10   3   0     2582.90     2650.70     46.26 o 
  11   3   0      653.23      683.88     15.90 o 
  12   3   0        5.51       21.05      5.68 o 
  13   3   0      102.25      107.95      8.13 o 
  14   3   0      108.76      120.38     10.03 o 
  15   3   0      219.33      215.94     13.45 o 
  16   3   0        1.72       11.72     12.90 o 
  17   3   0       89.09      103.99     20.94 o 
  18   3   0      282.25      268.49     31.41 o 
  19   3   0        2.64       -0.58     25.53 o 
  20   3   0      186.70      203.92     34.91 o 
   0   4   0     1957.46     1997.95     43.13 o 
   1   4   0       39.38       29.12      2.47 o 
   2   4   0     4000.68     4167.12     64.93 o 
   3   4   0     1116.11     1076.14     19.37 o 
   4   4   0     1424.93     1461.06     21.63 o 
   5   4   0      415.63      417.57     10.87 o 
   6   4   0       66.94       74.51      5.38 o 
   7   4   0      132.07      112.11      8.15 o 
   8   4   0      474.29      522.53     14.36 o 
   9   4   0        1.73        1.32      6.25 o 
  10   4   0     1012.74     1053.29     24.79 o 
  11   4   0        0.91       -0.28      6.46 o 
  12   4   0      203.16      202.97     12.35 o 
  13   4   0        4.62        0.80      8.95 o 
  14   4   0      245.82      234.04     17.02 o 
  15   4   0       21.49        9.98     14.48 o 
  16   4   0       35.97       62.19     17.07 o 
  17   4   0       21.80       25.01     19.31 o 
  18   4   0      125.79      138.01     33.99 o 
  19   4   0        9.09       41.49     30.28 o 
   1   5   0      377.18      417.76      9.20 o 
   2   5   0      200.60      250.41      7.60 o 
   3   5   0     1655.21     1892.84     29.53 o 
   4   5   0       29.09       32.62      4.18 o 
   5   5   0       96.92       97.84      4.84 o 
   6   5   0       70.64       68.09      8.81 o 
   7   5   0       28.71       23.20      5.66 o 
   8   5   0      277.69      274.27     11.69 o 
   9   5   0     1209.18     1266.20     30.96 o 
  10   5   0        6.68        8.73      6.19 o 
  11   5   0      456.07      493.97     18.22 o 
  12   5   0       67.97       70.21     10.25 o 
  13   5   0      536.39      533.41     23.78 o 
  14   5   0      196.96      202.20     18.01 o 
  15   5   0       88.13       99.43     16.51 o 
  16   5   0      186.28      186.81     22.87 o 
  17   5   0      121.45      117.44     20.74 o 
  18   5   0       69.48      125.47     31.87 o 
  19   5   0        4.17       16.81     30.81 o 
   0   6   0        3.79       15.99      6.74 o 
   1   6   0     1235.21     1392.02     23.49 o 
   2   6   0     1996.37     2304.65     42.22 o 
   3   6   0        0.85        0.37      7.97 o 
   4   6   0      153.92      173.31      9.86 o 
   5   6   0      293.61      291.50     10.63 o 
   6   6   0      147.84      135.72      6.61 o 
   7   6   0        2.21        6.84      6.18 o 
   8   6   0       28.23       21.85      8.55 o 
   9   6   0        2.92       -7.22      6.04 o 
  10   6   0       56.11       60.53      7.44 o 
  11   6   0      219.74      239.13     16.94 o 
  12   6   0       77.65       81.39     10.79 o 
  13   6   0      925.96      883.37     35.65 o 
  14   6   0      397.16      360.50     25.17 o 
  15   6   0        1.33        5.44     19.87 o 
  16   6   0      152.87      224.39     40.25 o 
  17   6   0      130.20      190.14     32.54 o 
  18   6   0      119.13      158.61     35.17 o 
   1   7   0      242.97      251.59      9.77 o 
   2   7   0        5.46        4.15      4.85 o 
   3   7   0      399.42      378.43     13.83 o 
   4   7   0        1.87        0.94      4.80 o 
   5   7   0        3.95        3.46      5.33 o 
   6   7   0      639.76      609.05     14.13 o 
   7   7   0        0.00       -2.60      7.36 o 
   8   7   0       34.67       29.46      7.26 o 
   9   7   0      135.18      150.92     19.26 o 
  10   7   0      238.40      248.44     12.50 o 
  11   7   0       11.58       15.14      9.79 o 
  12   7   0      343.09      375.45     32.44 o 
  13   7   0     1680.33     1788.25     58.84 o 
  14   7   0      282.91      368.74     47.65 o 
  15   7   0      250.36      336.61     35.86 o 
  16   7   0      527.81      625.78     73.56 o 
  17   7   0      134.67      122.62     32.49 o 
   0   8   0        0.03       12.97     13.46 o 
   1   8   0        5.13        1.55      6.86 o 
   2   8   0       68.62       74.96      7.42 o 
   3   8   0       94.92       81.77      8.48 o 
   4   8   0      104.27      105.47      9.59 o 
   5   8   0     2068.05     2085.28     39.00 o 
   6   8   0      511.17      491.76     13.76 o 
   7   8   0        1.35        4.33      5.53 o 
   8   8   0      165.05      181.87     11.65 o 
   9   8   0        1.82       -5.91      9.82 o 
  10   8   0       62.55       65.44     11.65 o 
  11   8   0       31.07       23.82     15.33 o 
  12   8   0      644.59      667.42     63.38 o 
  13   8   0      124.05      102.86     29.38 o 
  14   8   0        1.99        8.95     24.29 o 
  15   8   0       28.11       61.76     28.13 o 
  16   8   0        7.94       -0.25     25.95 o 
   1   9   0       90.90       93.23      9.78 o 
   2   9   0       97.53      103.67     10.60 o 
   3   9   0      149.64      145.17      9.39 o 
   4   9   0      998.15      933.51     22.50 o 
   5   9   0      349.76      310.92     13.33 o 
   6   9   0      775.26      791.81     19.15 o 
   7   9   0     2302.94     2335.61     37.33 o 
   8   9   0        4.63        5.92     14.15 o 
   9   9   0      172.05      178.53     21.23 o 
  10   9   0      244.73      288.10     77.73 o 
  11   9   0       17.40      -47.65     21.74 o 
  12   9   0      973.54     1038.58     52.32 o 
  13   9   0      644.46      660.03     81.89 o 
  14   9   0      211.43      164.37     38.40 o 
  15   9   0        1.84       -6.87     61.53 o 
   0  10   0        0.06      -12.91     12.15 o 
   1  10   0        8.26        2.82      8.83 o 
   2  10   0       27.95       43.33      9.46 o 
   3  10   0      319.37      315.62     18.56 o 
   4  10   0      411.59      390.58     17.76 o 
   5  10   0        4.29        3.31     12.15 o 
   6  10   0      599.24      562.64     21.42 o 
   7  10   0       30.35       31.05     18.42 o 
   8  10   0       41.88       80.09     18.97 o 
   9  10   0        0.53       32.71     21.62 o 
  10  10   0       46.72       63.85     35.62 o 
  11  10   0       81.87      105.29     27.76 o 
  12  10   0        0.25       -3.06     23.38 o 
  13  10   0       79.29       80.86     28.65 o 
   1  11   0       66.37       73.52     11.51 o 
   2  11   0       40.01       36.46     10.58 o 
   3  11   0       49.86       41.01     10.88 o 
   4  11   0       15.65       -4.57     13.92 o 
   5  11   0      150.98      147.16     13.22 o 
   6  11   0      169.50      157.69     18.26 o 
   7  11   0      281.81      251.80     29.12 o 
   8  11   0      188.85      212.94     26.88 o 
   9  11   0        2.93       -6.22     20.04 o 
  10  11   0      122.35      123.64     27.07 o 
  11  11   0        3.61      -27.06     40.48 o 
  12  11   0       72.36       93.80     32.30 o 
   0  12   0        8.18       17.27     15.72 o 
   1  12   0        0.00       -3.95     11.17 o 
   2  12   0        4.88       -7.99     11.47 o 
   3  12   0       63.76       37.33     24.00 o 
   4  12   0      157.96      112.74     21.99 o 
   5  12   0      150.17      150.36     28.22 o 
   6  12   0        8.96       23.47     26.14 o 
   7  12   0      106.83      165.63     43.95 o 
   8  12   0       22.22       -5.58     22.38 o 
   9  12   0       86.66       74.72     26.36 o 
   1  13   0        0.03       20.18     17.94 o 
   2  13   0        4.98      -13.25     37.23 o 
   3  13   0      148.95      149.71     25.36 o 
   4  13   0        1.97       22.64     23.21 o 
   5  13   0      182.63      208.91     30.10 o 
 -21   1   1        6.98        7.86     39.26 o 
 -20   1   1       15.52      -18.51     33.80 o 
 -19   1   1      311.49      362.75     22.31 o 
 -18   1   1      103.13      136.77     21.37 o 
 -17   1   1      640.17      677.68     26.39 o 
 -16   1   1       10.64       -0.08      9.92 o 
 -15   1   1       48.18       49.53      8.83 o 
 -14   1   1      117.45      118.40     10.20 o 
 -13   1   1       27.12       33.27      5.88 o 
 -12   1   1        1.51        7.54      5.25 o 
 -11   1   1      367.13      348.47      9.51 o 
 -10   1   1     1472.42     1622.48     25.05 o 
  -9   1   1     1082.84     1182.55     18.83 o 
  -8   1   1      904.06      966.28     15.62 o 
  -7   1   1       51.48       55.03      3.20 o 
  -6   1   1        0.17        1.24      1.95 o 
  -5   1   1      757.18      725.83     12.54 o 
  -4   1   1     1733.33     1704.70     24.43 o 
  -3   1   1     1154.07     1162.40     18.39 o 
  -2   1   1      205.93      164.31      4.24 o 
  -1   1   1     2868.95     2745.02     37.55 o 
   0   1   1      382.10      417.30      9.61 o 
   1   1   1       20.12       18.99      2.45 o 
   2   1   1     1887.00     1734.43     24.78 o 
   3   1   1     2754.84     2715.57     37.68 o 
   4   1   1       49.26       55.87      3.00 o 
   5   1   1     1157.77     1163.30     18.65 o 
   6   1   1      112.25      130.33      4.78 o 
   7   1   1      161.43      156.47      5.38 o 
   8   1   1      380.65      411.35      9.18 o 
   9   1   1        3.64       10.10      3.49 o 
  10   1   1       32.46       29.28      6.58 o 
  11   1   1      466.49      462.75     14.80 o 
  12   1   1      389.80      386.26     15.74 o 
  13   1   1      119.88      122.72      9.87 o 
  14   1   1        2.37        7.58      9.25 o 
  15   1   1      136.42      123.09     36.79 o 
  16   1   1      100.59      120.51     19.30 o 
  17   1   1      255.06      248.43     22.90 o 
  18   1   1        1.17      -26.36     18.85 o 
  19   1   1       48.95      -46.44     49.22 o 
  20   1   1      224.00      194.70     33.74 o 
 -20   2   1      248.79      290.93     30.24 o 
 -19   2   1      269.02      333.79     28.64 o 
 -18   2   1      509.40      536.40     26.13 o 
 -17   2   1      241.00      236.82     16.01 o 
 -16   2   1       93.16      105.31     11.53 o 
 -15   2   1      554.97      569.13     26.56 o 
 -14   2   1       94.17       97.00      8.06 o 
 -13   2   1        1.45        1.47      7.29 o 
 -12   2   1      118.19      113.48      6.50 o 
 -11   2   1       24.17       24.98      4.20 o 
 -10   2   1      602.07      625.84     17.76 o 
  -9   2   1      768.10      877.33     18.81 o 
  -8   2   1      634.03      685.07     12.78 o 
  -7   2   1      223.65      237.52      7.52 o 
  -6   2   1      227.07      213.25      5.69 o 
  -5   2   1       78.74       84.76      3.45 o 
  -4   2   1      244.73      242.10      5.48 o 
  -3   2   1     3014.50     2960.29     50.66 o 
  -2   2   1     4143.08     3867.25     55.80 o 
  -1   2   1      480.02      479.33      9.36 o 
   0   2   1    28511.59    22248.99    408.18 o 
   1   2   1        0.07       -0.39      1.44 o 
   2   2   1     1028.92     1006.74     15.27 o 
   3   2   1     1839.89     1838.27     26.30 o 
   4   2   1      472.36      450.10      8.44 o 
   5   2   1       20.96       24.41      2.58 o 
   6   2   1     1361.29     1390.85     21.01 o 
   7   2   1     1642.93     1683.94     28.06 o 
   8   2   1      222.10      200.73      6.89 o 
   9   2   1      589.36      631.85     14.56 o 
  10   2   1      245.73      260.80      9.96 o 
  11   2   1       64.63       70.73      8.88 o 
  12   2   1      500.99      556.13     17.65 o 
  13   2   1      568.14      516.00     18.27 o 
  14   2   1       96.63       95.84     10.77 o 
  15   2   1       66.87       57.66     14.31 o 
  16   2   1      552.07      483.96     26.93 o 
  17   2   1      118.84      137.40     21.05 o 
  18   2   1        0.86      -17.28     28.39 o 
  19   2   1        1.09        3.21     28.39 o 
 -20   3   1      405.57      470.41     37.05 o 
 -19   3   1      193.23      209.51     24.98 o 
 -18   3   1      500.90      487.42     31.75 o 
 -17   3   1      327.10      347.94     20.56 o 
 -16   3   1        4.40       -9.97      9.89 o 
 -15   3   1        0.79      -13.12      7.77 o 
 -14   3   1      496.32      527.77     17.42 o 
 -13   3   1       25.27       30.76      6.30 o 
 -12   3   1     1065.79     1118.29     23.26 o 
 -11   3   1       23.50       23.72      5.86 o 
 -10   3   1      720.61      737.79     15.81 o 
  -9   3   1      182.00      184.00      6.54 o 
  -8   3   1      592.67      656.30     21.73 o 
  -7   3   1     1887.41     2019.04     33.09 o 
  -6   3   1      254.13      241.40      5.42 o 
  -5   3   1        5.50        3.82      3.07 o 
  -4   3   1      439.30      427.38     10.48 o 
  -3   3   1      121.79      114.46      5.18 o 
  -2   3   1      601.12      560.88     10.23 o 
  -1   3   1     8302.09     7836.43    111.28 o 
   0   3   1     4460.04     4495.07     64.84 o 
   1   3   1      880.96      835.79     13.16 o 
   2   3   1      881.80      800.35     12.73 o 
   3   3   1      412.33      398.86      7.96 o 
   4   3   1     3822.41     3784.79     52.16 o 
   5   3   1      196.57      217.56      5.53 o 
   6   3   1      322.22      362.67     10.92 o 
   7   3   1        5.08        3.67      3.19 o 
   8   3   1     1699.95     1760.97     33.29 o 
   9   3   1      374.77      387.34     10.39 o 
  10   3   1      709.46      781.13     16.79 o 
  11   3   1      190.15      217.23      9.11 o 
  12   3   1       97.34       97.28      9.26 o 
  13   3   1        5.02       -3.13     10.03 o 
  14   3   1        0.32        1.65      8.32 o 
  15   3   1       13.10        1.41     12.44 o 
  16   3   1        2.18       -0.64     16.00 o 
  17   3   1       35.55        6.60     20.48 o 
  18   3   1       30.92       20.80     23.09 o 
  19   3   1        0.01       -0.33     29.14 o 
 -20   4   1      101.08      144.16     31.84 o 
 -19   4   1        5.44       77.26     37.47 o 
 -18   4   1        2.36      -23.71     26.91 o 
 -17   4   1       22.58       14.60     17.02 o 
 -16   4   1      364.52      340.89     44.04 o 
 -15   4   1       12.53       12.32     10.08 o 
 -14   4   1       79.07       91.39     12.86 o 
 -13   4   1       20.71       27.18      7.41 o 
 -12   4   1        0.87       11.52      6.79 o 
 -11   4   1      381.73      369.49     11.72 o 
 -10   4   1      123.77      115.78      6.64 o 
  -9   4   1      145.20      131.35      8.45 o 
  -8   4   1     2023.46     2175.61     50.41 o 
  -7   4   1     1943.83     2034.68     53.21 o 
  -6   4   1     1278.89     1271.30     30.97 o 
  -5   4   1       72.48       80.55      5.12 o 
  -4   4   1      307.76      327.77      9.16 o 
  -3   4   1      231.70      234.52      6.16 o 
  -2   4   1     8772.49     8828.96    125.74 o 
  -1   4   1      495.09      557.08     10.67 o 
   0   4   1     2016.33     2021.87     31.04 o 
   1   4   1      196.88      194.93      7.96 o 
   2   4   1     2399.07     2574.36     36.34 o 
   3   4   1      768.31      839.78     13.82 o 
   4   4   1      259.32      265.84      6.55 o 
   5   4   1      202.03      198.79      8.93 o 
   6   4   1        4.11        1.47      5.69 o 
   7   4   1       39.44       45.71      7.53 o 
   8   4   1      206.08      225.38     12.61 o 
   9   4   1       29.30       29.42     12.38 o 
  10   4   1     1732.17     1755.92     39.08 o 
  11   4   1      451.22      459.47     18.32 o 
  12   4   1       40.08       29.11     12.01 o 
  13   4   1       60.03       85.24     14.77 o 
  14   4   1      125.64      138.59     17.74 o 
  15   4   1       58.76       72.14     17.66 o 
  16   4   1       27.94       50.64     18.88 o 
  17   4   1        0.79       36.88     21.48 o 
  18   4   1       43.86       82.56     24.70 o 
  19   4   1        7.96       -3.79     27.68 o 
 -19   5   1       58.74       62.10     29.28 o 
 -18   5   1        2.03      -23.26     45.34 o 
 -17   5   1        0.12      -12.54     21.05 o 
 -16   5   1       62.87       51.26     16.72 o 
 -15   5   1     1409.52     1473.66     41.34 o 
 -14   5   1      150.79      165.32     14.33 o 
 -13   5   1      311.95      312.70     15.73 o 
 -12   5   1      139.14      141.48     10.46 o 
 -11   5   1      411.86      430.89     19.70 o 
 -10   5   1      172.51      179.84     10.59 o 
  -9   5   1        0.21       -1.92      6.10 o 
  -8   5   1     1031.72     1086.54     39.58 o 
  -7   5   1      188.10      203.13      8.61 o 
  -6   5   1      793.96      795.92     19.90 o 
  -5   5   1      340.17      288.71     12.15 o 
  -4   5   1      142.64      171.00      6.59 o 
  -3   5   1      307.39      319.77      7.82 o 
  -2   5   1     2604.47     2683.95     40.89 o 
  -1   5   1     1184.58     1312.77     32.37 o 
   0   5   1     2428.14     2639.21     45.88 o 
   1   5   1     1301.70     1415.48     33.90 o 
   2   5   1      566.30      617.12     13.87 o 
   3   5   1      978.28     1044.69     24.50 o 
   4   5   1     1845.19     1926.72     32.50 o 
   5   5   1       60.55       53.97      3.96 o 
   6   5   1        6.23       10.71      8.17 o 
   7   5   1       21.06       15.82      7.79 o 
   8   5   1        5.24       -6.88      7.40 o 
   9   5   1      375.20      371.49     17.53 o 
  10   5   1      723.20      735.89     24.31 o 
  11   5   1       24.96       29.36      9.91 o 
  12   5   1       14.54       17.99     23.32 o 
  13   5   1       22.23        0.95     16.56 o 
  14   5   1      181.18      213.82     29.14 o 
  15   5   1        0.77      -14.27     16.67 o 
  16   5   1      141.82      121.03     21.80 o 
  17   5   1       14.41      -23.95     43.16 o 
  18   5   1       21.31       63.53     40.25 o 
 -18   6   1        0.55       -5.71     63.38 o 
 -17   6   1       12.42       11.51     22.90 o 
 -16   6   1       90.74      109.25     22.13 o 
 -15   6   1        3.74      -11.05     15.45 o 
 -14   6   1       39.76       38.89     13.09 o 
 -13   6   1      363.85      415.00     28.90 o 
 -12   6   1      204.69      218.93     19.45 o 
 -11   6   1      266.58      267.67     20.76 o 
 -10   6   1        8.63       24.28     11.23 o 
  -9   6   1       99.51       85.14     20.36 o 
  -8   6   1       34.70       46.03      9.65 o 
  -7   6   1       48.11       38.78      4.19 o 
  -6   6   1      202.38      212.93     14.82 o 
  -5   6   1      586.87      593.00     23.43 o 
  -4   6   1      177.05      174.70      6.34 o 
  -3   6   1       57.83       65.26      4.60 o 
  -2   6   1        1.51       -0.59      3.62 o 
  -1   6   1      309.40      430.75     10.46 o 
   0   6   1     3183.74     3523.03     55.46 o 
   1   6   1       11.44        8.02      4.12 o 
   2   6   1        1.33       19.37      5.21 o 
   3   6   1     1283.10     1333.57     30.62 o 
   4   6   1       96.94      115.90      7.00 o 
   5   6   1      207.66      226.06      9.97 o 
   6   6   1      403.36      398.47     15.80 o 
   7   6   1      289.51      259.25     14.42 o 
   8   6   1       13.02       12.80      8.19 o 
   9   6   1       18.26       20.38      9.27 o 
  10   6   1       14.89        5.04     10.58 o 
  11   6   1       18.64       14.52     10.49 o 
  12   6   1      152.36      156.70     14.40 o 
  13   6   1      330.63      413.82     34.35 o 
  14   6   1      543.61      625.54     38.51 o 
  15   6   1       54.32       75.38     38.38 o 
  16   6   1      869.79      923.32     58.99 o 
  17   6   1      483.41      460.89     43.48 o 
  18   6   1      136.55      143.46     39.25 o 
 -18   7   1      303.29      326.91     35.29 o 
 -17   7   1        9.71      -25.69     23.06 o 
 -16   7   1      216.41      217.19     27.98 o 
 -15   7   1      294.89      229.47     29.07 o 
 -14   7   1     1004.21      987.99     47.10 o 
 -13   7   1       81.83       92.48     17.63 o 
 -12   7   1     1981.40     2050.97     72.30 o 
 -11   7   1     1691.04     1799.63     77.03 o 
 -10   7   1        0.01      -20.05     22.21 o 
  -9   7   1       51.46       64.52     15.73 o 
  -8   7   1        0.74       -4.77      8.32 o 
  -7   7   1      559.47      558.57     19.92 o 
  -6   7   1       64.61       65.37      6.24 o 
  -5   7   1      328.06      392.38     16.45 o 
  -4   7   1      141.55      138.20      6.59 o 
  -3   7   1       51.39       56.37      6.33 o 
  -2   7   1      836.15      863.93     24.70 o 
  -1   7   1        1.54       11.77      5.52 o 
   0   7   1       47.88       39.92      6.08 o 
   1   7   1        0.46       -7.43      7.10 o 
   2   7   1     1094.40     1144.40     35.38 o 
   3   7   1       17.27        9.66      5.24 o 
   4   7   1      288.36      281.50     14.12 o 
   5   7   1      188.44      204.60     10.57 o 
   6   7   1      194.34      192.79      9.00 o 
   7   7   1      485.13      454.52     20.53 o 
   8   7   1       98.12      122.44     12.64 o 
   9   7   1      500.05      551.79     24.44 o 
  10   7   1        4.08      -10.19     10.82 o 
  11   7   1      203.48      180.89     19.63 o 
  12   7   1       40.01       79.38     19.43 o 
  13   7   1      174.60      184.92     23.20 o 
  14   7   1      195.32      206.34     41.18 o 
  15   7   1      439.95      498.15     44.00 o 
  16   7   1       12.53       26.93     31.36 o 
  17   7   1        5.70        9.73     69.40 o 
 -17   8   1        0.27       14.73     26.75 o 
 -16   8   1      159.61       85.96     43.72 o 
 -15   8   1       18.99       -2.95     20.54 o 
 -14   8   1        0.92        2.90     19.67 o 
 -12   8   1      210.98      217.28     23.06 o 
 -11   8   1      277.44      296.53     36.78 o 
 -10   8   1      750.51      752.19     36.45 o 
  -9   8   1      349.11      330.03     25.67 o 
  -8   8   1        1.76       -7.54      6.84 o 
  -7   8   1      233.19      241.68     11.88 o 
  -6   8   1      249.92      237.24      9.02 o 
  -5   8   1     1975.03     1985.74     51.39 o 
  -4   8   1      400.09      437.11     19.63 o 
  -3   8   1       14.03        2.10     10.38 o 
  -2   8   1       15.46        6.13      6.28 o 
  -1   8   1        2.84        2.76      6.32 o 
   0   8   1       14.35       13.47      8.46 o 
   1   8   1       31.81       33.01      9.79 o 
   2   8   1      103.35      112.34      8.49 o 
   3   8   1      461.03      464.50     15.65 o 
   4   8   1      167.30      174.29     12.54 o 
   5   8   1      493.55      529.38     15.64 o 
   6   8   1      191.77      198.52     11.37 o 
   7   8   1      325.72      327.70     17.23 o 
   8   8   1      411.71      447.75     23.74 o 
   9   8   1      190.32      198.80     18.84 o 
  10   8   1      132.78      141.58     19.70 o 
  11   8   1       21.17       55.67     17.87 o 
  12   8   1        8.84        1.23     24.94 o 
  13   8   1     1088.53     1213.41     62.56 o 
  14   8   1      464.44      543.58     45.11 o 
  15   8   1       55.79       81.87     31.73 o 
  16   8   1      133.14      140.59     38.64 o 
 -15   9   1       66.73       64.02     32.15 o 
 -14   9   1        1.58        4.35     27.53 o 
 -13   9   1       37.24       37.13     31.23 o 
 -12   9   1      153.86      142.71     25.35 o 
 -11   9   1      457.69      455.69     32.34 o 
 -10   9   1        3.30        6.49     16.32 o 
  -9   9   1      195.75      219.74     21.91 o 
  -8   9   1        7.40        6.40     11.34 o 
  -7   9   1        7.44       -2.47      8.66 o 
  -6   9   1      167.13      180.41     12.73 o 
  -5   9   1        1.39       12.72      6.01 o 
  -4   9   1      104.69      103.50     11.36 o 
  -3   9   1       27.47       13.27      7.24 o 
  -2   9   1      554.62      531.94     18.49 o 
  -1   9   1      119.30      130.50     17.63 o 
   0   9   1        1.17        5.51     11.42 o 
   1   9   1       36.70       27.26      8.83 o 
   2   9   1        0.03        1.87     10.88 o 
   3   9   1       37.21       35.92     12.42 o 
   4   9   1       26.86       19.21     11.43 o 
   5   9   1       10.26        9.61      8.38 o 
   6   9   1      130.01      135.89     14.32 o 
   7   9   1     2034.08     1994.43     48.43 o 
   8   9   1      865.91      838.05     36.97 o 
   9   9   1        7.09       -4.77     17.74 o 
  10   9   1       95.39       93.53     28.45 o 
  11   9   1      273.53      289.62     48.12 o 
  12   9   1      109.18      105.54     26.12 o 
  13   9   1      382.04      403.44     47.88 o 
  14   9   1      143.36      142.56     34.43 o 
 -14  10   1        6.64       20.70     24.50 o 
 -13  10   1       68.54      119.31     25.75 o 
 -12  10   1      504.04      593.88     42.67 o 
 -11  10   1       85.39       71.74     25.21 o 
 -10  10   1        0.69      -39.91     22.90 o 
  -9  10   1       10.46        3.66     20.59 o 
  -8  10   1        0.03       11.53     14.82 o 
  -7  10   1        2.02       16.67     13.28 o 
  -6  10   1      628.22      639.91     23.17 o 
  -5  10   1     2073.63     2074.78     49.38 o 
  -4  10   1      639.40      570.03     21.19 o 
  -3  10   1       13.15       25.79     17.87 o 
  -2  10   1       13.39       24.92     17.63 o 
  -1  10   1       25.07        9.13      9.42 o 
   0  10   1        8.08       17.85      9.43 o 
   1  10   1      191.18      191.35     19.23 o 
   2  10   1       77.55       66.81     11.94 o 
   3  10   1        3.60      -13.38     10.82 o 
   4  10   1      476.30      431.06     22.10 o 
   5  10   1        7.01        0.66     12.06 o 
   6  10   1       32.70       21.88     12.59 o 
   7  10   1       78.50       92.54     18.76 o 
   8  10   1       82.16       84.22     20.77 o 
   9  10   1      492.12      478.33     38.57 o 
  10  10   1       47.24       78.63     26.35 o 
  11  10   1      409.90      515.89     44.22 o 
  12  10   1      835.95      891.73     66.62 o 
  13  10   1       98.84       87.22     33.33 o 
 -12  11   1        0.00        8.24     23.10 o 
 -11  11   1       42.63       71.41     38.86 o 
 -10  11   1        2.88       -3.34     20.75 o 
  -9  11   1       90.78       76.24     22.11 o 
  -8  11   1       72.25       68.89     32.85 o 
  -7  11   1       19.73       17.96     33.77 o 
  -6  11   1        1.93       -4.62     23.12 o 
  -5  11   1       59.15       35.21     15.19 o 
  -4  11   1      645.33      551.35     24.60 o 
  -3  11   1      159.32      138.97     18.56 o 
  -2  11   1       16.63       26.26     11.03 o 
  -1  11   1        0.60        7.34     11.01 o 
   0  11   1       18.83       -1.17     11.43 o 
   1  11   1      155.86      133.23     14.76 o 
   2  11   1      163.43      150.79     14.61 o 
   3  11   1       17.40       30.84     12.57 o 
   4  11   1       86.38       97.13     14.42 o 
   5  11   1      861.14      769.57     50.75 o 
   6  11   1       27.99       -3.30     19.51 o 
   7  11   1       47.60       38.01     23.19 o 
   8  11   1       14.07       -6.14     33.08 o 
   9  11   1       32.60       70.87     24.86 o 
  10  11   1        6.47       44.58     26.10 o 
  11  11   1      544.54      708.47     51.11 o 
  -9  12   1       97.47      137.09     27.90 o 
  -8  12   1       48.99       60.65     50.20 o 
  -7  12   1        4.25       49.50     35.62 o 
  -6  12   1       48.71      110.23     22.59 o 
  -5  12   1       37.09       44.14     20.76 o 
  -4  12   1       17.55       14.46     16.41 o 
  -3  12   1      502.04      418.08     27.37 o 
  -2  12   1      346.21      319.80     20.11 o 
  -1  12   1        4.13       -9.06     14.57 o 
   0  12   1        5.72        0.25     16.69 o 
   1  12   1        0.94        0.71     13.35 o 
   2  12   1       47.56       62.31     14.71 o 
   3  12   1      167.64      194.57     17.34 o 
   4  12   1       69.65       60.10     18.65 o 
   5  12   1        7.52       11.48     21.71 o 
   6  12   1        4.65        4.30     24.04 o 
   7  12   1       12.10        0.41     32.39 o 
   8  12   1        1.93        3.54     54.59 o 
  -5  13   1       28.60       30.07     43.95 o 
  -4  13   1       22.24       29.54     22.83 o 
  -3  13   1      159.41      155.77     23.59 o 
  -2  13   1       73.85       63.17     20.31 o 
  -1  13   1       52.51       87.42     20.64 o 
   0  13   1       17.07       26.47     16.47 o 
   1  13   1       10.03       -9.09     25.98 o 
   2  13   1        3.57       33.00     33.84 o 
   3  13   1       16.60       -5.16     31.69 o 
   4  13   1      133.61      188.96     30.17 o 
   5  13   1      595.77      702.84     52.23 o 
 -21   0   2        0.60       26.37     46.27 o 
 -20   0   2        1.89        2.68     36.55 o 
 -19   0   2      122.07      146.39     21.40 o 
 -18   0   2      171.11      157.40     20.18 o 
 -17   0   2      278.34      293.47     24.45 o 
 -16   0   2     1383.63     1412.95     49.73 o 
 -15   0   2     1860.05     1813.45     65.23 o 
 -14   0   2     1349.77     1228.88     51.59 o 
 -13   0   2      268.16      268.99     16.42 o 
 -12   0   2      472.71      472.47     27.94 o 
 -11   0   2       24.81       35.83      9.34 o 
 -10   0   2      192.20      220.27     10.73 o 
  -9   0   2      620.92      721.90     19.24 o 
  -8   0   2      974.87      969.56     23.26 o 
  -7   0   2     1047.61     1039.12     24.02 o 
  -6   0   2      906.47      909.54     19.28 o 
  -5   0   2     4693.22     4614.03     85.89 o 
  -4   0   2     1169.70     1102.98     24.16 o 
  -3   0   2     6479.22     6294.65    128.73 o 
  -2   0   2       11.54       -6.49      4.43 o 
  -1   0   2      855.83      876.58     22.07 o 
   0   0   2    21240.49    17656.37    314.62 o 
   1   0   2    19076.21    17004.30    276.73 o 
   2   0   2     5504.30     5404.09     99.88 o 
   3   0   2     5231.26     5045.78    104.31 o 
   4   0   2    13621.70    13181.73    305.12 o 
   5   0   2     1969.82     2083.74     53.02 o 
   6   0   2      438.62      431.82     14.92 o 
   7   0   2     2877.04     2903.60     73.39 o 
   8   0   2      723.84      680.73     23.34 o 
   9   0   2        7.10       15.53      8.08 o 
  10   0   2       22.21       11.99      7.52 o 
  11   0   2        6.58        7.53      8.37 o 
  12   0   2      137.99      152.32     19.90 o 
  13   0   2       13.14       25.70     18.13 o 
  14   0   2      158.66      152.85     23.54 o 
  15   0   2       30.73       22.58     21.82 o 
  16   0   2     1213.32     1059.07     58.11 o 
  17   0   2        1.44       -6.71     25.75 o 
  18   0   2       96.54      102.15     33.11 o 
  19   0   2        0.52       60.91     38.21 o 
 -21   1   2        7.18       -9.31     26.87 o 
 -20   1   2        4.12        5.93     16.23 o 
 -19   1   2       24.88       33.31     15.63 o 
 -18   1   2       58.12       53.50     11.49 o 
 -17   1   2     1682.68     1798.36     47.55 o 
 -16   1   2      682.10      709.39     21.81 o 
 -15   1   2      798.23      799.84     22.57 o 
 -14   1   2     1379.73     1339.11     36.54 o 
 -13   1   2        0.11       -2.34      8.93 o 
 -12   1   2        1.12       -5.13      4.75 o 
 -11   1   2      212.36      246.47      9.54 o 
 -10   1   2      121.02      135.84      6.93 o 
  -9   1   2       65.63       73.44      4.99 o 
  -8   1   2       45.56       51.94      4.77 o 
  -7   1   2       10.35        2.93      3.38 o 
  -6   1   2        0.29        1.63      3.29 o 
  -5   1   2      174.97      186.15      6.13 o 
  -4   1   2      584.57      532.36     10.02 o 
  -3   1   2     2804.73     2675.44     38.38 o 
  -2   1   2     2722.40     2478.68     33.78 o 
  -1   1   2       56.44       55.35      3.46 o 
   0   1   2     2238.65     2091.02     30.66 o 
   1   1   2     2300.79     2253.74     34.97 o 
   2   1   2    56668.05    43079.79    607.99 o 
   3   1   2    31347.71    27661.38    365.92 o 
   4   1   2      296.94      291.08      8.07 o 
   5   1   2     2094.39     2207.62     32.88 o 
   6   1   2      152.07      155.17      6.63 o 
   7   1   2      194.97      190.98      8.04 o 
   8   1   2      817.58      864.90     18.14 o 
   9   1   2        9.59        9.43      5.97 o 
  10   1   2       40.87       33.49      6.55 o 
  11   1   2      110.27       89.98      8.13 o 
  12   1   2      478.00      399.91     22.92 o 
  13   1   2       97.59       80.86     16.23 o 
  14   1   2      100.16       96.94     15.24 o 
  15   1   2       32.79       15.01     17.43 o 
  16   1   2       26.66       48.47     18.23 o 
  17   1   2      240.85      238.43     24.93 o 
  18   1   2      621.86      706.05     43.87 o 
  19   1   2      399.72      410.60     56.21 o 
 -21   2   2        0.45       -2.83     23.46 o 
 -20   2   2       74.53      100.88     26.68 o 
 -19   2   2       23.93       41.49     16.29 o 
 -18   2   2      335.94      361.30     19.51 o 
 -17   2   2       32.95       29.03      9.87 o 
 -16   2   2      213.76      217.08     13.01 o 
 -15   2   2      106.41      108.82     10.74 o 
 -14   2   2        5.72        0.32      5.56 o 
 -13   2   2      441.37      406.91     20.17 o 
 -12   2   2       16.01       24.28      6.07 o 
 -11   2   2      126.71      139.84      7.41 o 
 -10   2   2       14.88        6.65      5.94 o 
  -9   2   2      986.76     1031.89     21.18 o 
  -8   2   2     2370.26     2693.36     37.55 o 
  -7   2   2     4521.76     4700.58     62.07 o 
  -6   2   2     3065.31     3330.03     47.51 o 
  -5   2   2      154.17      179.82      6.58 o 
  -4   2   2      508.28      507.70     10.36 o 
  -3   2   2     5282.92     5110.62     66.59 o 
  -2   2   2        7.93        5.14      2.79 o 
  -1   2   2     1159.89     1170.94     22.86 o 
   0   2   2      340.67      295.34      7.30 o 
   1   2   2     2947.29     2798.78     42.46 o 
   2   2   2     1225.18     1199.23     19.30 o 
   3   2   2      102.21      112.09      5.16 o 
   4   2   2       48.30       49.36      4.08 o 
   5   2   2      776.97      823.68     14.98 o 
   6   2   2      818.93      823.08     15.19 o 
   7   2   2      654.27      658.64     14.44 o 
   8   2   2      175.90      182.19      9.08 o 
   9   2   2     1124.41     1094.88     24.35 o 
  10   2   2       56.52       52.05      6.42 o 
  11   2   2       83.13       81.75      7.33 o 
  12   2   2      349.53      338.43     14.71 o 
  13   2   2      756.50      733.14     22.89 o 
  14   2   2       34.62       50.81     10.79 o 
  15   2   2       16.24       12.43     19.82 o 
  16   2   2      251.78      265.48     21.13 o 
  17   2   2        3.94       29.43     49.79 o 
  18   2   2       63.40       60.18     26.51 o 
  19   2   2       31.60       39.98     30.17 o 
 -20   3   2      105.98      133.94     23.80 o 
 -19   3   2       38.50       20.04     21.84 o 
 -18   3   2      112.31       85.10     18.76 o 
 -17   3   2     2245.25     2332.83     54.70 o 
 -16   3   2     1023.67     1104.20     30.03 o 
 -15   3   2      464.52      477.58     16.62 o 
 -14   3   2       23.52       26.10      5.97 o 
 -13   3   2        6.15       -1.88      9.56 o 
 -12   3   2      469.50      459.73     24.15 o 
 -11   3   2       20.59       21.85      4.91 o 
 -10   3   2       78.46       86.24      5.90 o 
  -9   3   2       77.56       91.85      5.17 o 
  -8   3   2      352.05      318.05      8.69 o 
  -7   3   2     2405.98     2549.96     48.37 o 
  -6   3   2      339.26      362.58      8.69 o 
  -5   3   2        0.42       -0.22      3.23 o 
  -4   3   2      488.77      496.08     10.33 o 
  -3   3   2      346.17      355.17      7.68 o 
  -2   3   2     3273.11     3093.79     41.71 o 
  -1   3   2     8775.46     8580.73    123.01 o 
   0   3   2     4069.96     3884.59     51.43 o 
   1   3   2      157.03      162.97      5.66 o 
   2   3   2       65.24       65.08      4.11 o 
   3   3   2       61.37       60.82      4.08 o 
   4   3   2      353.60      391.99      9.50 o 
   5   3   2        0.57        1.51      6.28 o 
   6   3   2       65.47       70.04      5.71 o 
   7   3   2       27.15       16.88      5.05 o 
   8   3   2      698.55      716.66     16.67 o 
   9   3   2       92.06       82.83      6.10 o 
  10   3   2      549.33      532.82     15.60 o 
  11   3   2        0.03        1.71      5.33 o 
  12   3   2      567.53      571.72     17.61 o 
  13   3   2      161.66      168.73     11.61 o 
  14   3   2       28.93       30.49     14.14 o 
  15   3   2       67.66       67.72     16.53 o 
  16   3   2        7.93        7.35     20.95 o 
  17   3   2       38.80       45.44     27.25 o 
  18   3   2       11.22      -16.38     26.69 o 
 -20   4   2      244.19      245.66     31.57 o 
 -19   4   2      106.41      122.33     30.18 o 
 -18   4   2        8.22       -9.13     20.87 o 
 -17   4   2        9.00       -7.65     26.33 o 
 -16   4   2       45.90       42.89      9.10 o 
 -15   4   2      925.90      969.15     26.80 o 
 -14   4   2      302.94      332.76     12.49 o 
 -13   4   2        1.36        2.44      5.08 o 
 -12   4   2       89.00       83.49      6.40 o 
 -11   4   2      165.59      168.73      8.28 o 
 -10   4   2        9.54        7.46      4.71 o 
  -9   4   2      290.16      312.61     11.83 o 
  -8   4   2      223.30      213.34     10.94 o 
  -7   4   2       17.31       19.09      6.74 o 
  -6   4   2     1767.95     1927.08     75.73 o 
  -5   4   2      330.57      373.86     15.53 o 
  -4   4   2      528.51      519.03     11.04 o 
  -3   4   2      165.37      154.40      5.55 o 
  -2   4   2      763.93      803.78     14.39 o 
  -1   4   2     2796.82     2798.60     40.43 o 
   0   4   2     2381.82     2576.78     37.58 o 
   1   4   2      200.53      218.27      6.90 o 
   2   4   2       50.26       63.02      4.63 o 
   3   4   2       75.64       71.92      5.00 o 
   4   4   2      436.44      422.77     12.82 o 
   5   4   2      421.96      417.67     10.92 o 
   6   4   2      700.83      701.31     15.47 o 
   7   4   2       46.00       50.53      5.39 o 
   8   4   2       31.08       31.13      3.62 o 
   9   4   2      198.86      178.29      8.69 o 
  10   4   2        2.07        5.36      4.11 o 
  11   4   2        1.37        9.33      7.53 o 
  12   4   2       67.62       70.82      7.99 o 
  13   4   2      576.52      574.67     20.07 o 
  14   4   2        0.44       12.92     17.55 o 
  15   4   2        2.52      -20.96     23.93 o 
  16   4   2      327.85      312.07     46.35 o 
  17   4   2        5.15      -20.30     40.07 o 
  18   4   2       22.68       -2.20     28.86 o 
 -19   5   2        0.06        4.70     22.32 o 
 -18   5   2      192.23      148.19     22.57 o 
 -17   5   2        0.44      -37.47     25.45 o 
 -16   5   2       12.47       16.90     14.03 o 
 -15   5   2      126.75      117.01     12.65 o 
 -14   5   2       39.74       40.62      5.86 o 
 -13   5   2      109.31      109.31     10.27 o 
 -12   5   2      970.22      969.58     41.76 o 
 -11   5   2      185.35      169.31     13.69 o 
 -10   5   2       40.89       41.52      5.61 o 
  -9   5   2       29.52       19.75      5.38 o 
  -8   5   2       21.50       21.51      6.07 o 
  -7   5   2     1218.87     1425.56     47.21 o 
  -6   5   2      346.42      365.36     13.95 o 
  -5   5   2     1002.52     1005.14     26.17 o 
  -4   5   2      592.83      611.62     13.29 o 
  -3   5   2      589.91      551.44     12.80 o 
  -2   5   2       56.36       68.30      4.83 o 
  -1   5   2       79.26       79.00      4.86 o 
   0   5   2      458.24      534.46     11.48 o 
   1   5   2     1484.34     1698.98     28.13 o 
   2   5   2       41.95       50.00      4.48 o 
   3   5   2      302.18      296.46     10.63 o 
   4   5   2      732.69      731.22     16.64 o 
   5   5   2      447.79      480.45     12.83 o 
   6   5   2       21.70        9.59      6.69 o 
   7   5   2      814.35      745.65     24.77 o 
   8   5   2      202.22      201.49     15.79 o 
   9   5   2        0.05       21.85     11.71 o 
  10   5   2       36.81       39.44     15.11 o 
  11   5   2      443.74      417.34     27.52 o 
  12   5   2     1122.12     1154.14     46.15 o 
  13   5   2      387.25      456.01     31.69 o 
  14   5   2       86.58      103.22     23.43 o 
  15   5   2       28.89       17.07     34.14 o 
  16   5   2      341.80      308.17     53.88 o 
  17   5   2       22.97      -48.53     41.40 o 
 -19   6   2       90.96      123.42     27.07 o 
 -18   6   2       47.96       39.36     30.07 o 
 -17   6   2        4.21       10.77     20.59 o 
 -16   6   2       20.38        3.02     18.57 o 
 -15   6   2      195.55      183.67     29.38 o 
 -14   6   2      179.16      155.06     39.09 o 
 -13   6   2      639.31      629.00     31.94 o 
 -12   6   2      114.05       94.00     14.81 o 
 -11   6   2      291.57      278.62     10.88 o 
 -10   6   2     2209.46     2234.52     43.82 o 
  -9   6   2        4.80        8.36      6.31 o 
  -8   6   2      475.45      424.49     15.59 o 
  -7   6   2      603.97      575.19     27.48 o 
  -6   6   2      545.92      572.04     21.77 o 
  -5   6   2      146.71      153.03      9.69 o 
  -4   6   2      300.45      271.99      9.85 o 
  -3   6   2      198.78      213.30      8.98 o 
  -2   6   2     1695.65     1755.54     31.01 o 
  -1   6   2     2114.49     2152.28     36.94 o 
   0   6   2       85.24       99.54      6.42 o 
   1   6   2      237.18      221.28      8.58 o 
   2   6   2        0.01       -0.60      6.38 o 
   3   6   2      396.37      420.92     12.95 o 
   4   6   2        3.22        3.89      4.86 o 
   5   6   2     1416.33     1381.37     27.13 o 
   6   6   2      159.42      176.76      9.34 o 
   7   6   2      517.66      482.14     32.87 o 
   8   6   2       85.40       92.46     13.39 o 
   9   6   2      141.02      169.14     22.42 o 
  10   6   2       16.14        8.93     16.51 o 
  11   6   2      473.38      457.32     30.23 o 
  12   6   2       13.83       -8.36     32.94 o 
  13   6   2        1.09      -32.44     19.52 o 
  14   6   2        1.62       33.18     25.19 o 
  15   6   2      605.71      687.31     43.61 o 
  16   6   2       26.19       -4.25     27.63 o 
  17   6   2      224.46      221.36     45.67 o 
 -18   7   2       13.57      -60.13     22.78 o 
 -17   7   2       18.49       26.22     37.47 o 
 -16   7   2       51.23       61.24     21.05 o 
 -15   7   2      657.73      493.40     37.55 o 
 -14   7   2      103.07       91.32     18.94 o 
 -13   7   2      455.93      477.49     32.87 o 
 -12   7   2      130.77      112.51     17.11 o 
 -11   7   2     1059.73     1015.24     44.88 o 
 -10   7   2      247.13      291.31     10.82 o 
  -9   7   2       60.00       72.82      7.38 o 
  -8   7   2       64.66       66.69      7.68 o 
  -7   7   2       60.83       57.96      9.28 o 
  -6   7   2      358.69      377.64     15.45 o 
  -5   7   2       12.06       13.14     10.44 o 
  -4   7   2        2.07       10.25      5.37 o 
  -3   7   2      254.95      245.02     10.26 o 
  -2   7   2     1657.20     1643.53     36.03 o 
  -1   7   2      367.42      386.93     14.14 o 
   0   7   2      125.04      123.48     10.71 o 
   1   7   2     2038.80     2189.93     67.65 o 
   2   7   2       46.98       63.65      7.01 o 
   3   7   2      147.73      141.76     10.43 o 
   4   7   2      890.06     1023.34     30.44 o 
   5   7   2      277.90      312.84     11.78 o 
   6   7   2        2.77        2.82      7.42 o 
   7   7   2      543.52      522.49     23.29 o 
   8   7   2     1033.94     1011.65     42.46 o 
   9   7   2      138.54      155.28     17.64 o 
  10   7   2      283.43      279.83     28.01 o 
  11   7   2       21.83        3.80     20.87 o 
  12   7   2       42.46       47.17     22.82 o 
  13   7   2        7.90      -26.04     27.76 o 
  14   7   2        0.31       37.76     29.29 o 
  15   7   2       45.48      111.97     67.08 o 
  16   7   2      411.65      408.44     51.12 o 
 -17   8   2       33.03       66.39     26.28 o 
 -16   8   2       36.05       93.94     33.31 o 
 -15   8   2       88.19       43.88     20.25 o 
 -14   8   2      127.97      102.55     21.52 o 
 -13   8   2      197.71      189.31     29.10 o 
 -12   8   2      269.51      244.76     23.38 o 
 -11   8   2      183.09      172.73     22.06 o 
 -10   8   2     1615.93     1720.41     49.08 o 
  -9   8   2      132.21      135.39     12.15 o 
  -8   8   2      452.90      488.93     17.50 o 
  -7   8   2       19.07       23.37      7.75 o 
  -6   8   2       21.72       19.94     10.10 o 
  -5   8   2       94.02       80.81      8.67 o 
  -4   8   2     1832.46     1897.34     44.14 o 
  -3   8   2        0.20       -0.72      7.10 o 
  -2   8   2       48.92       40.07      7.97 o 
  -1   8   2       78.67      110.87     10.02 o 
   0   8   2      237.71      280.88     15.90 o 
   1   8   2      242.60      245.17     16.82 o 
   2   8   2        9.25        4.80      7.00 o 
   3   8   2       56.12       70.95     11.22 o 
   4   8   2       66.73       76.84      8.82 o 
   5   8   2       84.65       85.05      8.56 o 
   6   8   2      194.09      188.65     13.46 o 
   7   8   2       34.16       -2.32     15.13 o 
   8   8   2      582.14      567.68     37.00 o 
   9   8   2      829.69      829.64     38.61 o 
  10   8   2       39.07       58.32     19.54 o 
  11   8   2       38.85       77.40     23.05 o 
  12   8   2        4.72       16.20     22.78 o 
  13   8   2      419.11      503.36     61.53 o 
  14   8   2       88.28       50.65     33.20 o 
  15   8   2      311.78      377.71     45.57 o 
 -16   9   2      102.88       86.16     28.51 o 
 -15   9   2       64.69       36.78     22.57 o 
 -14   9   2        0.82      -16.35     19.79 o 
 -13   9   2        9.61       -2.92     18.57 o 
 -12   9   2       91.41       81.82     20.07 o 
 -11   9   2       12.11       -2.25     17.12 o 
 -10   9   2      378.75      345.37     29.01 o 
  -9   9   2        9.94        4.30     16.28 o 
  -8   9   2       19.08       18.19     12.54 o 
  -7   9   2      170.62      178.15     12.69 o 
  -6   9   2      204.04      209.27     14.19 o 
  -5   9   2      255.03      275.25     14.22 o 
  -4   9   2      393.80      390.83     16.62 o 
  -3   9   2     1940.28     1944.35     46.42 o 
  -2   9   2       13.09        5.70      8.90 o 
  -1   9   2      693.83      658.83     28.31 o 
   0   9   2      131.23      122.00     11.64 o 
   1   9   2      110.24      116.44     11.63 o 
   2   9   2       94.20       98.53     11.41 o 
   3   9   2        0.05        8.86     19.75 o 
   4   9   2      388.69      419.73     17.42 o 
   5   9   2      128.62      147.37     12.56 o 
   6   9   2      113.76      111.59     12.85 o 
   7   9   2        0.08        5.12     10.21 o 
   8   9   2      893.31      892.15     64.52 o 
   9   9   2      775.80      871.80     44.40 o 
  10   9   2      201.20      205.22     27.76 o 
  11   9   2      576.57      682.86     55.98 o 
  12   9   2      525.01      639.80     54.74 o 
  13   9   2       17.53       32.25     60.61 o 
  14   9   2       69.13      165.89     55.29 o 
 -14  10   2       63.29       62.02     26.08 o 
 -13  10   2        0.10      -15.48     23.87 o 
 -12  10   2        2.46      -19.85     20.43 o 
 -11  10   2      131.88       86.75     21.61 o 
 -10  10   2      146.05      129.54     31.46 o 
  -9  10   2       54.94       22.87     22.90 o 
  -8  10   2      108.34       96.12     33.23 o 
  -7  10   2        5.60       22.74     20.52 o 
  -6  10   2       30.65       23.86     15.10 o 
  -5  10   2      991.43      908.65     29.26 o 
  -4  10   2      868.35      870.47     31.05 o 
  -3  10   2       31.92       28.20     10.68 o 
  -2  10   2       13.27       56.42     32.06 o 
  -1  10   2      156.47      140.63     13.50 o 
   0  10   2      136.24      155.56     14.17 o 
   1  10   2        2.41      -33.60     17.14 o 
   2  10   2       80.29       91.04     12.94 o 
   3  10   2       37.89       11.90     11.89 o 
   4  10   2       82.22       77.97     14.49 o 
   5  10   2       11.37       28.01     13.61 o 
   6  10   2      115.22      128.48     15.71 o 
   7  10   2      142.42      167.85     30.95 o 
   8  10   2        1.37       41.78     20.67 o 
   9  10   2      710.63      809.90     62.20 o 
  10  10   2       39.02       40.94     29.21 o 
  11  10   2        9.64       36.58     32.87 o 
  12  10   2       61.99      128.99     34.93 o 
 -12  11   2       29.84      -12.59     22.51 o 
 -11  11   2       72.42       55.14     26.12 o 
 -10  11   2      271.34      232.38     35.62 o 
  -9  11   2      126.25      105.58     23.01 o 
  -8  11   2       17.33       -4.98     21.58 o 
  -7  11   2        6.33       16.52     16.87 o 
  -6  11   2        3.23        8.86     17.09 o 
  -5  11   2       45.81       44.03     17.24 o 
  -4  11   2       56.77       38.44     17.18 o 
  -3  11   2       55.16       68.33     14.41 o 
  -2  11   2      391.80      344.95     24.52 o 
  -1  11   2      236.62      199.14     17.10 o 
   0  11   2       36.27       51.66     13.91 o 
   1  11   2        8.50      -19.20     22.37 o 
   2  11   2       30.03       26.86     14.75 o 
   3  11   2       23.18       34.81     22.24 o 
   4  11   2       13.46       19.43     14.96 o 
   5  11   2        3.94      -19.92     24.31 o 
   6  11   2      258.05      250.78     31.30 o 
   7  11   2       62.53       95.02     26.79 o 
   8  11   2       29.49       53.12     34.23 o 
   9  11   2      105.97      120.73     35.12 o 
  10  11   2        0.64      -28.79     38.86 o 
  -9  12   2        0.31       31.24     23.31 o 
  -8  12   2       15.85       27.06     22.89 o 
  -7  12   2        7.56       -3.93     29.84 o 
  -6  12   2        1.84      -11.75     20.04 o 
  -5  12   2      301.25      287.82     25.60 o 
  -4  12   2      373.79      336.38     26.20 o 
  -3  12   2       27.44       29.77     19.43 o 
  -2  12   2       92.02       54.70     20.72 o 
  -1  12   2        1.58      -13.01     20.97 o 
   0  12   2        0.50        0.95     15.51 o 
   1  12   2        5.20      -10.46     20.82 o 
   2  12   2        6.59       -3.08     18.32 o 
   3  12   2      156.56      156.52     19.05 o 
   4  12   2       19.24       20.15     24.59 o 
   5  12   2       10.71       50.47     29.10 o 
   6  12   2        2.67       -8.31     29.12 o 
   7  12   2       50.17        2.94     70.32 o 
  -5  13   2       37.42       38.22     26.26 o 
  -4  13   2       94.35      108.14     24.91 o 
  -3  13   2      129.06      144.93     25.23 o 
  -2  13   2       24.71      110.42     24.29 o 
  -1  13   2       86.23      130.98     24.85 o 
   0  13   2       12.98       14.57     26.66 o 
   1  13   2      100.94      120.60     22.99 o 
   2  13   2       37.74       68.33     31.41 o 
   3  13   2      133.80      205.81     36.20 o 
 -21   1   3        2.42       -3.69     23.77 o 
 -20   1   3        0.02       11.67     13.47 o 
 -19   1   3      129.31      148.64     13.45 o 
 -18   1   3      314.93      286.61     15.94 o 
 -17   1   3       21.53       12.58      8.09 o 
 -16   1   3       49.86       56.37      9.22 o 
 -15   1   3     1744.20     1719.99     47.97 o 
 -14   1   3      329.38      293.39     13.19 o 
 -13   1   3      122.08      123.24      8.98 o 
 -12   1   3      314.85      308.35     14.52 o 
 -11   1   3        2.22        4.63      8.38 o 
 -10   1   3        3.62       16.77      6.33 o 
  -9   1   3      104.41       85.20      7.59 o 
  -8   1   3        7.34       13.45      4.97 o 
  -7   1   3     2948.17     3193.09     42.60 o 
  -6   1   3      323.98      340.10     10.39 o 
  -5   1   3      784.03      827.85     16.22 o 
  -4   1   3      157.56      142.65      6.86 o 
  -3   1   3      184.12      185.93      8.31 o 
  -2   1   3      783.72      753.95     14.86 o 
  -1   1   3        3.89       -1.31      4.16 o 
   0   1   3        3.12        3.31      3.89 o 
   1   1   3     1105.67     1158.60     19.41 o 
   2   1   3     2816.39     2780.57     39.54 o 
   3   1   3     1247.84     1241.26     21.89 o 
   4   1   3        0.00        0.48      5.38 o 
   5   1   3       10.79       12.18      6.42 o 
   6   1   3      681.00      608.84     16.41 o 
   7   1   3      150.22      151.15      9.22 o 
   8   1   3      382.98      384.60     15.36 o 
   9   1   3      987.31      939.35     24.34 o 
  10   1   3      333.50      287.88     14.38 o 
  11   1   3      119.82      127.57     14.58 o 
  12   1   3        0.02       13.81     13.64 o 
  13   1   3       91.52       86.48     17.67 o 
  14   1   3      208.01      186.88     18.94 o 
  15   1   3       10.14       28.68     18.18 o 
  16   1   3       19.49       36.60     20.28 o 
  17   1   3        5.85       27.99     33.61 o 
  18   1   3        8.08       22.99     43.47 o 
 -21   2   3       24.13       19.79     30.67 o 
 -20   2   3       93.01      128.36     20.08 o 
 -19   2   3      104.31      103.45     12.83 o 
 -18   2   3       24.90       35.98     14.02 o 
 -17   2   3     1405.16     1377.60     55.69 o 
 -16   2   3      426.19      420.24     29.16 o 
 -15   2   3     4532.02     4517.41     94.97 o 
 -14   2   3      102.31       95.64      8.38 o 
 -13   2   3        4.60       15.79      8.37 o 
 -12   2   3       42.55       47.89      8.03 o 
 -11   2   3       89.67       87.36      8.55 o 
 -10   2   3       45.43       41.88      5.86 o 
  -9   2   3        3.55        3.44      5.21 o 
  -8   2   3      551.18      596.69     14.81 o 
  -7   2   3     4458.72     4760.94     72.43 o 
  -6   2   3      133.98      133.49      8.01 o 
  -5   2   3     1000.55     1002.43     17.55 o 
  -4   2   3       39.47       34.94      5.03 o 
  -3   2   3      155.52      158.49      6.50 o 
  -2   2   3      121.17      122.79      5.85 o 
  -1   2   3      429.71      418.12     10.81 o 
   0   2   3     1449.38     1424.40     23.81 o 
   1   2   3     7001.10     7084.36     92.93 o 
   2   2   3       55.28       68.14      5.74 o 
   3   2   3     1327.90     1375.34     23.60 o 
   4   2   3      117.95      102.76      7.26 o 
   5   2   3     2288.68     2291.00     40.86 o 
   6   2   3        2.66        2.63      6.90 o 
   7   2   3       53.76       51.19      7.92 o 
   8   2   3        1.63        2.05      7.46 o 
   9   2   3       20.63       14.33      7.76 o 
  10   2   3       34.25       30.38      8.32 o 
  11   2   3       74.14       81.18      9.77 o 
  12   2   3       88.02      110.47     14.85 o 
  13   2   3       38.31       36.31     13.17 o 
  14   2   3      382.70      358.88     27.47 o 
  15   2   3        2.21       21.71     17.79 o 
  16   2   3      584.46      570.71     30.51 o 
  17   2   3       63.51       77.35     30.45 o 
  18   2   3       36.17      -19.77     40.91 o 
 -20   3   3      170.16      195.53     58.29 o 
 -19   3   3       66.85       85.16     17.10 o 
 -18   3   3      293.30      284.59     16.49 o 
 -17   3   3        2.50       -6.24     10.35 o 
 -16   3   3      156.55      171.36     11.14 o 
 -15   3   3      635.63      617.90     20.76 o 
 -14   3   3       32.57       35.74     12.17 o 
 -13   3   3        2.57       -0.10      9.33 o 
 -12   3   3       25.69       30.19     10.36 o 
 -11   3   3       91.63       79.92      6.26 o 
 -10   3   3      349.43      391.71     14.67 o 
  -9   3   3      263.16      252.25      9.78 o 
  -8   3   3        2.44        8.31      5.56 o 
  -7   3   3     1217.91     1359.32     27.87 o 
  -6   3   3       44.34       46.23      5.21 o 
  -5   3   3     1094.09     1055.81     18.14 o 
  -4   3   3     2667.15     2814.49     42.01 o 
  -3   3   3      249.38      281.72      8.72 o 
  -2   3   3      648.69      691.38     13.54 o 
  -1   3   3      461.15      436.58     10.44 o 
   0   3   3       27.13       38.55      4.90 o 
   1   3   3     1558.35     1628.19     26.51 o 
   2   3   3     1591.60     1704.25     28.05 o 
   3   3   3      711.99      694.39     14.99 o 
   4   3   3      137.76      127.08      8.70 o 
   5   3   3     1227.87     1240.79     32.05 o 
   6   3   3       84.22       90.43     11.21 o 
   7   3   3      157.13      150.12     12.17 o 
   8   3   3        3.59        1.09      7.26 o 
   9   3   3      237.54      235.14     12.72 o 
  10   3   3      131.85      125.84      9.79 o 
  11   3   3      221.34      216.85     12.97 o 
  12   3   3      249.04      236.37     13.06 o 
  13   3   3      509.80      456.86     23.37 o 
  14   3   3       61.41       77.37     17.30 o 
  15   3   3       73.39       68.90     25.53 o 
  16   3   3        0.83        1.52     26.04 o 
  17   3   3       32.57       64.34     28.80 o 
  18   3   3        0.56      -47.84     39.75 o 
 -20   4   3      192.20      220.90     27.30 o 
 -19   4   3        2.40       -5.94     20.00 o 
 -18   4   3        6.89       20.19     23.36 o 
 -17   4   3      299.06      331.49     19.70 o 
 -16   4   3       83.07      112.14     10.18 o 
 -15   4   3      461.63      465.20     17.26 o 
 -14   4   3       85.10       93.19      7.97 o 
 -13   4   3        4.57       -5.35      6.49 o 
 -12   4   3       31.93       32.53      6.30 o 
 -11   4   3        1.62        2.66      5.04 o 
 -10   4   3        1.02      -10.04      4.01 o 
  -9   4   3       36.03       44.91      4.41 o 
  -8   4   3      189.11      202.37      8.43 o 
  -7   4   3       62.20       62.06      6.67 o 
  -6   4   3     1411.41     1601.91     30.95 o 
  -5   4   3     2504.56     2662.00     48.23 o 
  -4   4   3      138.97      135.99      7.12 o 
  -3   4   3      225.49      212.20      7.87 o 
  -2   4   3      177.24      200.46      7.49 o 
  -1   4   3     1161.11     1078.92     20.60 o 
   0   4   3      261.25      265.36      9.06 o 
   1   4   3      176.41      170.36      7.58 o 
   2   4   3      437.90      397.73     11.65 o 
   3   4   3      768.13      778.20     16.51 o 
   4   4   3       35.07       29.66      6.24 o 
   5   4   3       99.98      100.53      7.44 o 
   6   4   3     1745.08     1664.18     38.96 o 
   7   4   3       35.48       40.60      8.38 o 
   8   4   3      127.83      126.39      9.93 o 
   9   4   3      104.36      108.08      9.52 o 
  10   4   3      154.69      156.08     11.13 o 
  11   4   3      941.20      886.52     52.35 o 
  12   4   3       30.76       20.76     13.36 o 
  13   4   3      317.73      313.87     20.14 o 
  14   4   3       20.55      -24.45     20.44 o 
  15   4   3       50.23        8.12     23.41 o 
  16   4   3       67.28       70.62     29.18 o 
  17   4   3        0.40      -25.39     29.64 o 
 -19   5   3        0.32      -15.19     21.66 o 
 -18   5   3       38.77       59.99     19.27 o 
 -17   5   3       77.28       92.07     24.06 o 
 -16   5   3       98.72      101.24     18.05 o 
 -15   5   3      285.14      269.24     16.49 o 
 -14   5   3        1.33        0.93      8.70 o 
 -13   5   3       43.23       34.28     11.14 o 
 -12   5   3        0.13       -3.38     10.93 o 
 -11   5   3        0.03        2.62      7.36 o 
 -10   5   3      523.54      508.72     17.45 o 
  -9   5   3      134.56      118.45     11.15 o 
  -8   5   3      209.30      203.94     13.26 o 
  -7   5   3       27.21        4.74     12.12 o 
  -6   5   3      463.98      488.36     19.78 o 
  -5   5   3        1.97        7.95      3.94 o 
  -4   5   3     2567.45     2588.33     43.47 o 
  -3   5   3       39.24       35.93      4.89 o 
  -2   5   3     1267.75     1263.72     25.25 o 
  -1   5   3      368.98      374.56     14.19 o 
   0   5   3       12.05       11.11      6.72 o 
   1   5   3     4359.66     4468.16     73.07 o 
   2   5   3     1445.33     1423.79     29.68 o 
   3   5   3      223.27      246.41     12.01 o 
   4   5   3       63.74       59.91      7.75 o 
   5   5   3      299.08      304.33     12.28 o 
   6   5   3       21.33       17.36      6.39 o 
   7   5   3       32.37       36.16      6.42 o 
   8   5   3     1005.50     1024.07     22.89 o 
   9   5   3        0.23        7.46      6.86 o 
  10   5   3      368.49      367.77     11.57 o 
  11   5   3       75.34       86.76     19.40 o 
  12   5   3       94.65      100.52     30.50 o 
  13   5   3      123.89       96.59     25.65 o 
  14   5   3        7.44       -1.57     27.20 o 
  15   5   3       40.36       81.00    124.22 o 
  16   5   3        1.14      -28.87     31.73 o 
  17   5   3        0.79        4.08     54.76 o 
 -19   6   3       18.11       -2.16     21.91 o 
 -18   6   3       13.63       23.17     19.69 o 
 -17   6   3        6.63      -18.58     18.71 o 
 -16   6   3      538.32      527.89     51.35 o 
 -15   6   3        5.62        3.14     13.66 o 
 -14   6   3      116.55      125.67     11.24 o 
 -13   6   3      337.59      336.13     34.29 o 
 -12   6   3      533.44      489.13     17.06 o 
 -11   6   3       49.35       49.28      8.25 o 
 -10   6   3     1442.16     1403.75     36.45 o 
  -9   6   3     1640.22     1637.04     41.18 o 
  -8   6   3      474.31      441.72     29.25 o 
  -7   6   3       49.33       43.05      8.55 o 
  -6   6   3       78.34       80.56      9.80 o 
  -5   6   3       29.79       39.95      7.23 o 
  -4   6   3      134.74      135.88      7.97 o 
  -3   6   3     1311.49     1347.04     28.37 o 
  -2   6   3      581.09      523.74     18.05 o 
  -1   6   3      190.57      200.27      9.56 o 
   0   6   3      413.94      463.78     13.91 o 
   1   6   3      254.73      273.89     15.68 o 
   2   6   3       43.02       54.38      7.67 o 
   3   6   3      294.50      271.09     13.02 o 
   4   6   3       10.60       13.34     12.07 o 
   5   6   3       93.05      107.34     10.96 o 
   6   6   3      138.47      148.29     10.13 o 
   7   6   3      873.05      882.25     30.90 o 
   8   6   3      502.23      504.53     15.75 o 
   9   6   3        0.43       -5.15     17.48 o 
  10   6   3       39.88       28.43     20.50 o 
  11   6   3      395.65      423.39     33.49 o 
  12   6   3       20.93       21.83     22.10 o 
  13   6   3      148.08      164.03     36.69 o 
  14   6   3       34.24       41.43     26.70 o 
  15   6   3       17.48       -4.01     32.30 o 
  16   6   3      321.03      338.41     42.46 o 
 -18   7   3        8.68        8.03     24.51 o 
 -17   7   3       52.98       68.79     21.08 o 
 -16   7   3        5.43       22.57     21.98 o 
 -15   7   3        9.64       32.17     17.32 o 
 -14   7   3      137.20       90.22     18.44 o 
 -13   7   3      139.72      157.23     13.99 o 
 -12   7   3      161.59      148.11     13.96 o 
 -11   7   3        4.17        6.56      7.48 o 
 -10   7   3      948.94      972.90     28.62 o 
  -9   7   3      270.46      288.91     16.41 o 
  -8   7   3      580.10      561.01     21.50 o 
  -7   7   3        0.01        0.30      8.26 o 
  -6   7   3       61.82       55.07      9.62 o 
  -5   7   3       63.95       76.44      7.05 o 
  -4   7   3        4.01       11.17      6.58 o 
  -3   7   3      843.12      843.28     23.18 o 
  -2   7   3     1405.07     1372.33     32.45 o 
  -1   7   3       69.08       59.39      8.44 o 
   0   7   3       54.07       57.61     11.02 o 
   1   7   3        0.01       -8.27      9.23 o 
   2   7   3      315.53      350.23     14.68 o 
   3   7   3       69.80       76.94      8.12 o 
   4   7   3        5.76        2.11      7.43 o 
   5   7   3      620.55      594.08     19.31 o 
   6   7   3      178.03      187.32     14.67 o 
   7   7   3       63.66       67.23      8.46 o 
   8   7   3       14.04        4.21     27.91 o 
   9   7   3      555.09      512.81     34.33 o 
  10   7   3        7.17      -22.43     20.36 o 
  11   7   3       84.50       68.20     24.18 o 
  12   7   3      238.59      219.85     49.64 o 
  13   7   3       62.15       35.30     29.15 o 
  14   7   3       27.32       72.42     35.06 o 
  15   7   3       42.74       12.90     39.88 o 
 -17   8   3       26.26        5.09     22.84 o 
 -16   8   3       19.46       12.62     27.07 o 
 -15   8   3        1.39       13.26     34.47 o 
 -14   8   3       31.32       13.44     19.45 o 
 -12   8   3       20.93       52.43     14.58 o 
 -11   8   3        4.19       48.26     13.39 o 
 -10   8   3       83.38      104.02     18.41 o 
  -9   8   3     2065.89     2034.25     49.45 o 
  -8   8   3      349.90      352.45     18.70 o 
  -7   8   3        3.36        8.17      9.30 o 
  -6   8   3      107.35      121.93     14.09 o 
  -5   8   3        5.15        3.06      7.80 o 
  -4   8   3      188.24      192.78     12.51 o 
  -3   8   3       52.57       40.12     12.34 o 
  -2   8   3      134.78      140.19     11.61 o 
  -1   8   3       70.00       62.85      9.22 o 
   0   8   3        4.96       -1.34      7.39 o 
   1   8   3       27.73       24.86     10.35 o 
   2   8   3       97.32       95.71      9.41 o 
   3   8   3      140.19      136.84     13.99 o 
   4   8   3        1.03      -11.42     10.21 o 
   5   8   3      253.79      240.22     16.37 o 
   6   8   3      249.09      292.86     20.08 o 
   7   8   3      146.13      158.57     19.30 o 
   8   8   3        0.98        5.63     20.28 o 
   9   8   3     1458.29     1503.04     57.24 o 
  10   8   3      112.69      174.34     29.51 o 
  11   8   3        0.29      -18.13     34.92 o 
  12   8   3       42.19       70.46     28.71 o 
  13   8   3       52.96       62.61     36.27 o 
  14   8   3        1.60      -19.43     83.74 o 
 -15   9   3        8.37       20.60     21.78 o 
 -14   9   3       34.05       16.97     21.89 o 
 -13   9   3       16.29       18.90     18.74 o 
 -12   9   3       21.88       33.16     49.50 o 
 -11   9   3      352.88      317.84     49.04 o 
 -10   9   3       39.64       37.05     15.26 o 
  -9   9   3      118.96      120.38     17.48 o 
  -8   9   3       77.99       71.06     15.43 o 
  -7   9   3       18.29        4.72     12.35 o 
  -6   9   3       73.20       53.41     13.76 o 
  -5   9   3       48.92       28.68     10.59 o 
  -4   9   3      196.34      207.32     13.61 o 
  -3   9   3     1827.93     1823.46     42.92 o 
  -2   9   3     2820.00     2746.85     59.11 o 
  -1   9   3      264.62      322.44     17.44 o 
   0   9   3      275.73      271.18     28.92 o 
   1   9   3       26.58       31.20     15.82 o 
   2   9   3        1.54        9.36      9.55 o 
   3   9   3       93.35      104.95     11.71 o 
   4   9   3       85.10       76.45     11.77 o 
   5   9   3      389.50      406.34     20.64 o 
   6   9   3      163.86      188.61     19.39 o 
   7   9   3       87.61       47.66     21.84 o 
   8   9   3       13.19       35.98     27.61 o 
   9   9   3      151.69      147.60     28.00 o 
  10   9   3       46.56        8.79     26.53 o 
  11   9   3      461.21      404.43     45.46 o 
  12   9   3      274.04      251.17     52.28 o 
  13   9   3       44.88       21.19     39.48 o 
 -14  10   3       26.96       20.44     29.15 o 
 -13  10   3       13.98       17.53     23.38 o 
 -12  10   3      182.08      209.56     27.12 o 
 -11  10   3        4.10       55.81     37.71 o 
 -10  10   3        0.48       -9.94     36.09 o 
  -9  10   3       13.44       25.82     18.27 o 
  -8  10   3       36.46       70.22     17.46 o 
  -7  10   3        4.57      -17.99     30.76 o 
  -6  10   3       23.42       28.78     15.34 o 
  -5  10   3        9.47        4.78     11.18 o 
  -4  10   3       14.47       19.06     12.15 o 
  -3  10   3       18.24       45.20     12.84 o 
  -2  10   3      126.46      121.55     20.83 o 
  -1  10   3        1.29       11.32     11.28 o 
   0  10   3       16.40       32.52     12.45 o 
   1  10   3        0.72       22.97     12.14 o 
   2  10   3      237.17      263.72     20.01 o 
   3  10   3       64.23       61.15     13.58 o 
   4  10   3       57.93       31.82     13.45 o 
   5  10   3       73.65       92.33     26.05 o 
   6  10   3       59.03       66.80     35.70 o 
   7  10   3        2.09      -26.42     26.54 o 
   8  10   3        2.65      -12.30     26.98 o 
   9  10   3      232.15      207.09     45.34 o 
  10  10   3      441.54      425.13     47.69 o 
  11  10   3       82.75       43.01     37.00 o 
 -12  11   3      461.79      438.75     38.02 o 
 -11  11   3        3.39      -58.21     32.39 o 
 -10  11   3      164.20      213.39     51.12 o 
  -9  11   3        0.21       -5.40     28.92 o 
  -8  11   3       55.05       60.42     21.52 o 
  -7  11   3        6.25       12.26     20.21 o 
  -6  11   3      147.22      133.82     20.65 o 
  -5  11   3       12.97       17.96     17.74 o 
  -4  11   3       11.65       26.44     26.92 o 
  -3  11   3     1626.25     1565.61     68.59 o 
  -2  11   3      160.88      131.46     17.27 o 
  -1  11   3        8.64        6.93     17.83 o 
   0  11   3      465.42      420.61     26.30 o 
   1  11   3        4.93       -1.17     25.71 o 
   2  11   3        0.00       -1.61     14.80 o 
   3  11   3       21.68       11.33     15.85 o 
   4  11   3       62.21       64.09     18.44 o 
   5  11   3        0.93       20.29     27.93 o 
   6  11   3      123.98      175.65     31.78 o 
   7  11   3       25.47      -84.20     52.28 o 
   8  11   3        1.12       -3.66     32.07 o 
   9  11   3      150.39      209.15     44.13 o 
  -9  12   3       28.92       25.40     24.29 o 
  -8  12   3       33.00       79.99     27.12 o 
  -7  12   3       19.28      -44.93     27.53 o 
  -6  12   3       38.89       18.21     22.00 o 
  -5  12   3       12.11        6.82     24.75 o 
  -4  12   3       24.24       19.47     22.80 o 
  -3  12   3        1.41        2.02     21.25 o 
  -2  12   3      811.57      816.59     42.83 o 
  -1  12   3      123.59      120.64     31.25 o 
   0  12   3       18.47       47.31     25.71 o 
   1  12   3       86.67       94.12     20.76 o 
   2  12   3       11.22        6.17     20.43 o 
   3  12   3        2.32      -17.27     28.46 o 
   4  12   3        2.30       -0.92     27.79 o 
   5  12   3       98.28      116.10     37.34 o 
   6  12   3      161.61      202.50     39.44 o 
  -3  13   3       50.15       81.89     55.98 o 
  -2  13   3      111.95      134.01     27.14 o 
  -1  13   3       68.44       78.03     35.73 o 
   0  13   3      245.53      207.99     30.52 o 
 -21   0   4      192.07      201.93     24.43 o 
 -20   0   4       65.02       69.27     16.69 o 
 -19   0   4        9.48       20.93     13.86 o 
 -18   0   4        9.20        8.70     13.12 o 
 -17   0   4     1027.57      975.88     38.83 o 
 -16   0   4     1116.76     1030.82     40.18 o 
 -15   0   4       13.51       -1.50     11.29 o 
 -14   0   4     3316.73     3341.62    104.33 o 
 -13   0   4      642.43      630.79     31.42 o 
 -12   0   4       22.13        1.46     11.63 o 
 -11   0   4      108.83      106.95     15.78 o 
 -10   0   4      230.88      215.70     16.09 o 
  -9   0   4      502.14      521.59     22.49 o 
  -8   0   4     1217.91     1204.47     34.59 o 
  -7   0   4     3571.12     3797.46    143.19 o 
  -6   0   4      488.90      467.87     19.72 o 
  -5   0   4     1371.30     1289.48     40.00 o 
  -4   0   4     2508.77     2601.87     65.31 o 
  -3   0   4        4.38        9.08      8.97 o 
  -2   0   4      335.68      339.40     18.80 o 
  -1   0   4      524.18      597.57     20.20 o 
   0   0   4      524.65      536.72     21.15 o 
   1   0   4     2159.36     2373.40     51.06 o 
   2   0   4      307.82      326.08     16.70 o 
   3   0   4      788.76      711.27     25.73 o 
   4   0   4     3769.90     3515.61     93.11 o 
   5   0   4    21869.74    19838.73    401.03 o 
   6   0   4      482.11      437.58     26.48 o 
   7   0   4     4281.09     3984.79    183.90 o 
   8   0   4     1113.99     1005.53     40.81 o 
   9   0   4       31.59       25.74     16.31 o 
  10   0   4      906.80      919.47     42.99 o 
  11   0   4        0.03        5.76     18.84 o 
  12   0   4       67.17       97.01     22.10 o 
  13   0   4       22.53       35.23     22.93 o 
  14   0   4        1.33       49.03     26.70 o 
  15   0   4      101.56      146.55     29.71 o 
  16   0   4       25.88       24.51     32.10 o 
  17   0   4      113.81      114.87     37.62 o 
 -21   1   4       25.74       16.98     14.38 o 
 -20   1   4       32.44       44.44     11.85 o 
 -19   1   4       17.13       21.20      9.90 o 
 -18   1   4       22.27       17.13      9.56 o 
 -17   1   4       18.56       33.70      9.62 o 
 -16   1   4      258.51      227.55     13.82 o 
 -15   1   4       90.30       99.29     12.94 o 
 -14   1   4        0.22        9.71     11.49 o 
 -13   1   4      462.84      427.93     24.24 o 
 -12   1   4        9.76       11.14      8.36 o 
 -11   1   4      400.60      374.02     18.72 o 
 -10   1   4      593.27      606.60     19.12 o 
  -9   1   4       24.32       27.03      8.43 o 
  -8   1   4     1746.76     1679.04     29.96 o 
  -7   1   4     1194.48     1414.34     29.66 o 
  -6   1   4      207.65      239.21     10.91 o 
  -5   1   4      853.99      870.66     20.21 o 
  -4   1   4      328.46      308.66     12.13 o 
  -3   1   4       18.74       16.84      6.24 o 
  -2   1   4       71.05       79.35      7.39 o 
  -1   1   4      449.07      449.57     13.27 o 
   0   1   4      251.76      249.11      9.53 o 
   1   1   4      664.58      673.22     15.68 o 
   2   1   4      363.31      356.42     12.92 o 
   3   1   4      776.40      755.24     18.76 o 
   4   1   4     3797.51     3656.39     62.94 o 
   5   1   4      152.24      136.33     10.39 o 
   6   1   4     6192.90     5608.16    100.67 o 
   7   1   4        0.31       -6.10      9.77 o 
   8   1   4        2.41        1.59     11.68 o 
   9   1   4     1078.48     1002.26     31.96 o 
  10   1   4        5.81       10.40     13.58 o 
  11   1   4       13.85       15.27     14.66 o 
  12   1   4       15.27        1.40     15.68 o 
  13   1   4       89.23       63.67     18.83 o 
  14   1   4        0.27      -16.05     21.02 o 
  15   1   4       80.11       78.90     27.91 o 
  16   1   4        0.02        9.62     27.22 o 
  17   1   4       91.33      123.08     32.24 o 
 -21   2   4        8.13       19.60     22.22 o 
 -20   2   4       19.37       29.78     12.06 o 
 -19   2   4      115.04      146.01     12.34 o 
 -18   2   4        3.14        3.07      9.56 o 
 -17   2   4       71.55       49.12      9.46 o 
 -16   2   4       34.43       16.19      8.27 o 
 -15   2   4     1645.40     1617.97     39.67 o 
 -14   2   4     3100.40     3099.88     68.92 o 
 -13   2   4      174.47      159.87     20.67 o 
 -12   2   4      118.06      102.61      9.10 o 
 -11   2   4      124.76      125.77      9.69 o 
 -10   2   4      676.58      629.22     18.44 o 
  -9   2   4      129.19      111.07     11.66 o 
  -8   2   4       36.43       31.65      8.44 o 
  -7   2   4        9.85       11.83      6.94 o 
  -6   2   4     2016.75     2079.71     38.22 o 
  -5   2   4      734.72      795.30     19.60 o 
  -4   2   4      668.51      740.05     19.46 o 
  -3   2   4      112.73      124.57      7.50 o 
  -2   2   4       43.13       33.67      6.68 o 
  -1   2   4       43.83       37.88      6.56 o 
   0   2   4      240.73      271.60     18.57 o 
   1   2   4     1220.88     1188.88     21.61 o 
   2   2   4     1437.77     1342.67     28.26 o 
   3   2   4      858.07      883.97     25.84 o 
   4   2   4     1159.78     1070.56     28.91 o 
   5   2   4     2408.90     2357.35     51.61 o 
   6   2   4       36.73       30.35      9.85 o 
   7   2   4       29.69       44.91     10.09 o 
   8   2   4       13.00       19.70     11.31 o 
   9   2   4      276.67      277.54     15.90 o 
  10   2   4      259.12      219.43     17.93 o 
  11   2   4       90.93       91.92     16.55 o 
  12   2   4        0.00       18.77     16.02 o 
  13   2   4      110.17       92.12     19.77 o 
  14   2   4       85.87       87.16     20.48 o 
  15   2   4        0.33       39.73     24.12 o 
  16   2   4      163.63      226.61     32.53 o 
  17   2   4      205.28      249.96     37.34 o 
 -20   3   4       17.14       64.87     31.23 o 
 -19   3   4      205.33      167.86     14.51 o 
 -18   3   4      173.76      176.87     17.27 o 
 -17   3   4      101.35       86.07     10.70 o 
 -16   3   4       32.28       29.65      9.35 o 
 -15   3   4     1041.17     1041.05     32.22 o 
 -14   3   4       13.77       -5.26      7.84 o 
 -13   3   4       66.55       68.29      8.68 o 
 -12   3   4      157.54      145.82      9.80 o 
 -11   3   4       51.56       48.44      7.72 o 
 -10   3   4       17.38       17.50      9.11 o 
  -9   3   4      106.51      107.11     11.01 o 
  -8   3   4       15.73       23.59     10.07 o 
  -7   3   4       90.35       82.10      8.51 o 
  -6   3   4     2065.27     2225.12     40.08 o 
  -5   3   4     1867.68     1888.98     32.74 o 
  -4   3   4      429.67      539.92     15.95 o 
  -3   3   4     1086.70     1102.67     36.17 o 
  -2   3   4      425.84      396.02     12.60 o 
  -1   3   4       20.63       34.19      6.30 o 
   0   3   4       92.67      101.91      7.86 o 
   1   3   4      538.13      566.38     19.45 o 
   2   3   4      943.28      890.83     26.13 o 
   3   3   4      264.72      270.27     15.27 o 
   4   3   4      562.10      557.37     21.26 o 
   5   3   4     1154.41     1137.28     30.47 o 
   6   3   4       71.95       73.43     11.09 o 
   7   3   4        7.56       -2.34     11.05 o 
   8   3   4        1.19        8.69     15.14 o 
   9   3   4       84.80       75.54     11.57 o 
  10   3   4      583.40      532.54     21.53 o 
  11   3   4        9.77       -3.37     15.26 o 
  12   3   4       16.85      -32.89     20.82 o 
  13   3   4       45.09       59.84     19.31 o 
  14   3   4       90.25       93.94     21.62 o 
  15   3   4      167.96      214.83     31.25 o 
  16   3   4      107.42      147.08     33.40 o 
 -20   4   4       20.32       52.18     20.99 o 
 -19   4   4       32.03       30.43     30.30 o 
 -18   4   4       13.69       27.76     22.21 o 
 -17   4   4       45.82       55.96     10.76 o 
 -16   4   4      974.18      851.99     25.88 o 
 -15   4   4     2059.94     2024.21     49.78 o 
 -14   4   4        0.12        2.51      9.92 o 
 -13   4   4       41.38       51.34     10.82 o 
 -12   4   4        2.40        7.13     10.97 o 
 -11   4   4       24.48       46.76      9.12 o 
 -10   4   4        4.20        9.29     10.96 o 
  -9   4   4      309.72      326.25     16.50 o 
  -8   4   4      329.95      322.70     12.86 o 
  -7   4   4      271.05      295.35     13.42 o 
  -6   4   4       82.68       77.91      9.26 o 
  -5   4   4      440.06      514.62     18.11 o 
  -4   4   4        7.65       -0.02      6.74 o 
  -3   4   4      199.67      229.95     12.17 o 
  -2   4   4       46.44       41.97      6.33 o 
  -1   4   4      191.74      182.95     11.33 o 
   0   4   4      215.16      259.93     10.55 o 
   1   4   4      787.40      852.83     20.44 o 
   2   4   4      352.10      357.01     15.33 o 
   3   4   4     2029.32     1985.13     40.67 o 
   4   4   4       32.60       17.43      9.64 o 
   5   4   4       65.76       87.91     13.09 o 
   6   4   4       18.83       23.76     10.52 o 
   7   4   4      345.89      399.78     22.86 o 
   8   4   4      997.38      934.08     28.24 o 
   9   4   4      850.55      802.10     27.14 o 
  10   4   4      102.55      107.02     13.30 o 
  11   4   4      194.95      178.17     20.07 o 
  12   4   4        3.41       -1.35     24.24 o 
  13   4   4      187.22      161.28     49.27 o 
  14   4   4      287.83      186.17     32.05 o 
  15   4   4      131.54       69.97     41.14 o 
  16   4   4       75.86       17.71     32.90 o 
 -19   5   4       97.61      116.10     28.92 o 
 -18   5   4        8.09       10.00     15.98 o 
 -17   5   4       20.21       40.25     32.85 o 
 -16   5   4       19.79       45.68     16.32 o 
 -15   5   4       48.37       34.74     16.18 o 
 -14   5   4      107.97      125.91     26.92 o 
 -13   5   4      252.58      207.81     18.62 o 
 -12   5   4        0.10      -22.67     12.09 o 
 -11   5   4      278.94      225.56     17.55 o 
 -10   5   4       62.59       26.40     12.00 o 
  -9   5   4      286.25      283.75     12.84 o 
  -8   5   4      996.69     1021.19     24.77 o 
  -7   5   4      105.55      125.21      8.84 o 
  -6   5   4       56.52       47.29      7.28 o 
  -5   5   4      110.87      120.92      9.91 o 
  -4   5   4     2749.42     2774.94     59.09 o 
  -3   5   4      435.08      433.99     15.11 o 
  -2   5   4      287.83      309.53     12.81 o 
  -1   5   4       22.12       15.77      7.16 o 
   0   5   4      429.58      434.34     18.28 o 
   1   5   4      330.96      336.09     14.96 o 
   2   5   4     2145.79     2113.85     47.10 o 
   3   5   4        0.24       14.00      8.00 o 
   4   5   4       14.19       18.11      8.34 o 
   5   5   4      168.79      171.97     11.72 o 
   6   5   4       76.59       53.72      9.71 o 
   7   5   4       62.53       50.16      9.84 o 
   8   5   4      945.29      881.22     24.43 o 
   9   5   4      352.15      344.47     16.20 o 
  10   5   4      180.89      186.86     16.84 o 
  11   5   4       14.30       17.97     20.49 o 
  12   5   4      246.97      256.48     33.61 o 
  13   5   4        3.02       -8.53     28.42 o 
  14   5   4       59.40       37.99     30.01 o 
  15   5   4        4.24       -3.31     32.33 o 
 -19   6   4        0.37        6.48     34.70 o 
 -18   6   4      103.81      109.03     22.31 o 
 -17   6   4       21.68       13.63     17.54 o 
 -16   6   4       94.05      104.25     19.00 o 
 -15   6   4      136.90      172.79     15.97 o 
 -14   6   4        8.77       10.60     12.49 o 
 -13   6   4       68.16       53.30     17.74 o 
 -12   6   4      152.34      129.68     12.36 o 
 -11   6   4       84.98      108.84     15.95 o 
 -10   6   4       34.64       39.82     12.50 o 
  -9   6   4     1758.34     1650.73     44.94 o 
  -8   6   4     1039.22      988.53     38.00 o 
  -7   6   4      241.45      238.68     10.76 o 
  -6   6   4       18.83       16.54      7.55 o 
  -5   6   4      280.65      298.43     13.08 o 
  -4   6   4        0.00        9.74      8.31 o 
  -3   6   4        0.71       -2.43      6.46 o 
  -2   6   4      133.12      118.16      8.92 o 
  -1   6   4       29.50       30.11      8.42 o 
   0   6   4       64.41       63.91     10.90 o 
   1   6   4       28.81       22.85      9.76 o 
   2   6   4        9.62       17.12     16.43 o 
   3   6   4      332.13      325.27     16.14 o 
   4   6   4      273.63      291.95     16.05 o 
   5   6   4       35.50       27.97      9.80 o 
   6   6   4      442.46      447.58     23.62 o 
   7   6   4      281.34      279.58     16.34 o 
   8   6   4       31.79       25.51     10.49 o 
   9   6   4      193.18      194.49     15.51 o 
  10   6   4       39.48       35.35     11.55 o 
  11   6   4      117.18      105.72     27.16 o 
  12   6   4       92.95      138.66     38.06 o 
  13   6   4       37.30       74.16     40.71 o 
  14   6   4      130.76       75.15     33.21 o 
  15   6   4      101.14       59.53     55.32 o 
 -18   7   4       52.48       72.82     23.11 o 
 -17   7   4       80.90      110.88     24.34 o 
 -16   7   4        2.70      -15.37     16.72 o 
 -15   7   4       10.98       23.38     48.12 o 
 -14   7   4      120.97      141.57     27.76 o 
 -13   7   4        0.93        6.50     10.90 o 
 -12   7   4      174.68      151.11     14.57 o 
 -11   7   4      939.88      818.18     41.31 o 
 -10   7   4       18.66        4.30     10.72 o 
  -9   7   4        6.41        0.40     11.29 o 
  -8   7   4     1436.21     1423.43     48.18 o 
  -7   7   4      693.81      591.91     28.67 o 
  -6   7   4       42.18       52.48      8.43 o 
  -5   7   4       53.54       52.48      8.97 o 
  -4   7   4      121.96      158.52     10.16 o 
  -3   7   4        9.35       16.08      7.55 o 
  -2   7   4        2.83       21.68      8.62 o 
  -1   7   4      538.70      473.74     18.17 o 
   0   7   4        8.99        0.57     10.03 o 
   1   7   4      514.90      500.26     34.72 o 
   2   7   4        5.29       24.59     10.09 o 
   3   7   4        0.89      -14.27     14.78 o 
   4   7   4      452.78      436.86     19.60 o 
   5   7   4      219.95      190.81     13.12 o 
   6   7   4        8.00       12.97      9.35 o 
   7   7   4       94.57      104.86     21.92 o 
   8   7   4     1276.61     1318.01     39.70 o 
   9   7   4        0.52      -22.19     25.81 o 
  10   7   4      181.25      156.08     29.24 o 
  11   7   4      608.44      620.43     45.47 o 
  12   7   4        1.03      -72.34     31.68 o 
  13   7   4       21.23        0.24     34.27 o 
  14   7   4      104.40      166.68     39.15 o 
 -16   8   4        0.03       -9.57     20.20 o 
 -15   8   4       33.90       -2.31     29.15 o 
 -14   8   4       57.79       53.15     18.56 o 
 -13   8   4      404.50      310.20     40.71 o 
 -12   8   4      150.97      107.13     27.76 o 
 -11   8   4      439.48      420.62     60.87 o 
 -10   8   4      179.69      163.20     19.49 o 
  -9   8   4      246.33      228.95     19.52 o 
  -8   8   4      649.61      677.50     33.63 o 
  -7   8   4       47.33       26.07     11.46 o 
  -6   8   4        5.95        1.59      9.13 o 
  -5   8   4       58.61       71.68     15.22 o 
  -4   8   4     1484.50     1411.78     45.52 o 
  -3   8   4      598.65      540.90     19.73 o 
  -2   8   4      280.05      257.94     17.07 o 
  -1   8   4      255.37      238.73     17.58 o 
   0   8   4      413.21      392.00     21.07 o 
   1   8   4       87.26       63.86     13.36 o 
   2   8   4        5.71        6.76     10.35 o 
   3   8   4       18.48       13.63      9.54 o 
   4   8   4       44.43       18.58     17.14 o 
   5   8   4       97.71       99.17     11.39 o 
   6   8   4        0.43        0.43     10.81 o 
   7   8   4        7.20       13.02     13.42 o 
   8   8   4       18.29       -2.37     25.62 o 
   9   8   4      166.46      189.41     30.66 o 
  10   8   4      541.16      522.41     41.53 o 
  11   8   4      168.91      229.09     45.35 o 
  12   8   4      136.88      137.72     35.35 o 
  13   8   4      312.77      262.76     46.09 o 
 -15   9   4        8.27       27.32     22.85 o 
 -14   9   4       13.03       58.76     26.37 o 
 -13   9   4      163.54      167.50     24.75 o 
 -12   9   4       78.62       68.06     20.56 o 
 -11   9   4       18.53        2.21     19.11 o 
 -10   9   4       12.06       23.75     16.65 o 
  -9   9   4       57.21       55.22     15.28 o 
  -8   9   4      265.44      262.54     33.32 o 
  -7   9   4      268.83      278.53     22.40 o 
  -6   9   4      632.14      601.17     24.45 o 
  -5   9   4       63.91       48.51     10.48 o 
  -4   9   4      160.19      154.93     13.14 o 
  -3   9   4      654.06      625.19     24.89 o 
  -2   9   4     2215.74     2197.52     66.64 o 
  -1   9   4      938.27      947.73     37.13 o 
   0   9   4     1207.46     1095.50     36.27 o 
   1   9   4       16.77       12.62     13.85 o 
   2   9   4       20.23       19.88     10.34 o 
   3   9   4        6.41      -19.44     11.35 o 
   4   9   4        0.29       -7.23     12.71 o 
   5   9   4        5.27      -14.39     24.63 o 
   6   9   4       62.30       72.28     11.21 o 
   7   9   4       15.96       -3.06     27.97 o 
   8   9   4      121.37      109.77     32.14 o 
   9   9   4       38.98       13.00     28.92 o 
  10   9   4       14.01       21.93     32.09 o 
  11   9   4      155.40      146.97     45.62 o 
 -13  10   4       25.92       27.14     37.71 o 
 -12  10   4      106.82       50.73     56.91 o 
 -11  10   4       73.01      113.82     24.33 o 
 -10  10   4      189.97      185.96     22.73 o 
  -9  10   4        6.49       -7.75     17.38 o 
  -8  10   4        2.59      -29.34     29.71 o 
  -7  10   4       49.48       73.73     17.34 o 
  -6  10   4       47.38       56.78     15.32 o 
  -5  10   4      121.48      130.89     16.67 o 
  -4  10   4      266.69      245.53     16.85 o 
  -3  10   4       56.03       77.09     30.06 o 
  -2  10   4      104.62       97.14     14.07 o 
  -1  10   4      121.57      120.46     15.01 o 
   0  10   4        2.46       15.88     13.49 o 
   1  10   4      545.49      548.67     67.97 o 
   2  10   4        4.14      -13.16     12.09 o 
   3  10   4        1.76       25.05     33.79 o 
   4  10   4       27.85       12.56     16.76 o 
   5  10   4      275.51      351.17     24.95 o 
   6  10   4        3.13        2.32     48.96 o 
   7  10   4       12.77      -19.78     32.75 o 
   8  10   4       25.67        0.12     33.82 o 
   9  10   4      101.23       68.69     34.82 o 
 -11  11   4        0.12        8.28     31.46 o 
 -10  11   4        0.49        6.53     26.83 o 
  -9  11   4       28.34       45.34     20.28 o 
  -8  11   4        1.89       -2.25     28.26 o 
  -7  11   4       28.80       27.33     19.96 o 
  -6  11   4       46.31       59.87     21.87 o 
  -5  11   4       54.81       31.84     18.31 o 
  -4  11   4       28.13       56.36     20.30 o 
  -3  11   4      939.39      957.23     45.15 o 
  -2  11   4      557.54      541.58     29.41 o 
  -1  11   4       35.04       55.51     19.90 o 
   0  11   4      107.50      110.67     30.05 o 
   1  11   4        0.86        8.03     27.91 o 
   2  11   4      145.72      191.07     38.40 o 
   3  11   4        6.05       -5.67     18.63 o 
   4  11   4        0.00      -41.00     44.78 o 
   5  11   4       16.52       -6.60     32.97 o 
   6  11   4       28.62      101.84     45.67 o 
   7  11   4        0.02      -19.60     37.95 o 
  -8  12   4        2.38      -14.94     25.07 o 
  -7  12   4       16.03       -8.24     36.62 o 
  -6  12   4       41.88      106.46     28.34 o 
  -5  12   4       11.53      -13.34     27.83 o 
  -4  12   4      186.08      235.00     30.85 o 
  -3  12   4        9.70       17.75     21.59 o 
  -2  12   4      543.44      542.56     36.50 o 
  -1  12   4        0.76       11.28     25.37 o 
   0  12   4       36.10       41.99     20.67 o 
   1  12   4      123.97      151.93     46.60 o 
   2  12   4        0.04       -1.09     28.51 o 
   3  12   4       14.05        7.01     51.71 o 
   4  12   4       28.18      -23.02     57.11 o 
 -20   1   5       12.71        7.12     15.49 o 
 -19   1   5        2.01       29.11     11.80 o 
 -18   1   5      146.43      125.46     12.82 o 
 -17   1   5       61.48       67.59     11.23 o 
 -16   1   5       71.70       85.74     12.29 o 
 -15   1   5       10.50        8.81     11.14 o 
 -14   1   5        8.92       20.72     10.98 o 
 -13   1   5      264.43      244.83     17.30 o 
 -12   1   5     1452.09     1327.32     34.61 o 
 -11   1   5       45.32       35.07     11.10 o 
 -10   1   5        0.14       13.42      9.90 o 
  -9   1   5        8.85        5.76      8.37 o 
  -8   1   5        5.54       -2.42      9.66 o 
  -7   1   5      153.05      174.67     12.43 o 
  -6   1   5      369.61      367.14     16.72 o 
  -5   1   5     1659.81     1703.45     41.72 o 
  -4   1   5       40.64       51.69     10.01 o 
  -3   1   5      210.16      229.45     15.35 o 
  -2   1   5      460.43      411.81     24.45 o 
  -1   1   5        2.28        2.99     14.22 o 
   0   1   5      223.04      223.15     16.90 o 
   1   1   5      247.29      227.57     18.03 o 
   2   1   5       12.63       15.52     10.61 o 
   3   1   5     1319.66     1111.78     33.42 o 
   4   1   5      550.65      520.60     22.79 o 
   5   1   5      177.87      157.08     13.76 o 
   6   1   5      776.32      658.75     25.16 o 
   7   1   5      734.58      713.37     26.98 o 
   8   1   5       46.67       54.01     15.07 o 
   9   1   5      465.36      453.31     23.17 o 
  10   1   5      305.81      272.04     24.42 o 
  11   1   5       19.62       16.88     16.74 o 
  12   1   5       38.81       17.17     18.47 o 
  13   1   5       20.04       30.62     22.37 o 
  14   1   5       10.94       23.07     25.92 o 
  15   1   5       66.66       40.99     24.16 o 
  16   1   5        0.03       -1.81     30.43 o 
 -20   2   5        0.24       12.67     15.59 o 
 -19   2   5        2.52        5.42     11.39 o 
 -18   2   5        3.39       20.08     15.16 o 
 -17   2   5       32.37       40.21     13.16 o 
 -16   2   5     1756.92     1610.38     42.10 o 
 -15   2   5      965.53      848.55     29.12 o 
 -14   2   5     1175.16     1160.54     34.32 o 
 -13   2   5     1551.65     1532.31     37.54 o 
 -12   2   5      161.69      144.81     13.38 o 
 -11   2   5       32.54       32.14      9.77 o 
 -10   2   5      287.26      324.85     16.80 o 
  -9   2   5       57.03       58.73     11.79 o 
  -8   2   5      111.46       98.05     10.89 o 
  -7   2   5      707.58      770.27     23.57 o 
  -6   2   5        1.60       27.99      9.48 o 
  -5   2   5       56.31       37.44      9.01 o 
  -4   2   5     1203.47     1224.70     28.09 o 
  -3   2   5       41.90       43.53     10.26 o 
  -2   2   5      222.32      206.64     19.17 o 
  -1   2   5      574.51      620.22     26.32 o 
   0   2   5     1364.32     1322.89     35.90 o 
   1   2   5     1817.61     1797.18     44.19 o 
   2   2   5      756.57      748.38     25.93 o 
   3   2   5       21.34       21.96     11.06 o 
   4   2   5      487.18      452.81     22.25 o 
   5   2   5      669.77      601.13     25.15 o 
   6   2   5      464.99      438.33     33.94 o 
   7   2   5        5.12       -2.33     14.28 o 
   8   2   5      305.12      282.64     19.25 o 
   9   2   5     1513.52     1408.74     38.99 o 
  10   2   5      180.24      167.59     17.96 o 
  11   2   5        0.02       -2.67     18.83 o 
  12   2   5       47.89       54.19     20.23 o 
  13   2   5      114.33      130.27     23.27 o 
  14   2   5        0.35      -15.09     22.82 o 
  15   2   5        9.31       50.03     30.05 o 
 -20   3   5        0.21       28.99     19.21 o 
 -19   3   5       13.87       26.06     14.92 o 
 -18   3   5        0.08        6.78     10.86 o 
 -17   3   5      154.80      176.85     13.18 o 
 -16   3   5      454.43      429.07     19.86 o 
 -15   3   5       29.39        8.44     10.11 o 
 -14   3   5       38.43       29.96      9.83 o 
 -13   3   5     1963.62     1835.82     39.56 o 
 -12   3   5      121.96      148.75     14.00 o 
 -11   3   5       27.45       29.63     10.46 o 
 -10   3   5      153.64      158.99     14.76 o 
  -9   3   5      460.47      449.77     21.24 o 
  -8   3   5      415.10      408.34     18.42 o 
  -7   3   5      130.00      136.77     10.97 o 
  -6   3   5       73.04       62.59      9.56 o 
  -5   3   5      209.18      210.31     11.90 o 
  -4   3   5      636.95      614.79     22.27 o 
  -3   3   5      112.73      141.09     11.96 o 
  -2   3   5       39.12       36.39      9.51 o 
  -1   3   5       78.77       76.44      9.72 o 
   0   3   5        5.82       -0.08      9.93 o 
   1   3   5       87.16       89.47     12.51 o 
   2   3   5      825.90      714.72     25.40 o 
   3   3   5      448.09      398.27     21.41 o 
   4   3   5        0.36        2.31     11.63 o 
   5   3   5        4.95       14.41     12.15 o 
   6   3   5       13.57       32.54     15.70 o 
   7   3   5      305.55      322.54     23.45 o 
   8   3   5        2.22       16.37     16.57 o 
   9   3   5     1052.31      989.52     39.87 o 
  10   3   5       92.88      101.59     24.51 o 
  11   3   5       54.44       33.43     19.74 o 
  12   3   5       30.92       25.84     21.65 o 
  13   3   5       51.89       59.65     23.42 o 
  14   3   5      162.86      154.72     30.83 o 
  15   3   5      173.82      105.20     37.63 o 
 -19   4   5      117.37      172.91     22.07 o 
 -18   4   5      178.00      172.88     17.34 o 
 -17   4   5       34.52       45.05     14.92 o 
 -16   4   5      268.91      235.54     19.51 o 
 -15   4   5       57.90       70.10     12.28 o 
 -14   4   5      218.85      235.80     13.71 o 
 -13   4   5       51.43       45.45     10.24 o 
 -12   4   5       36.01       38.30     10.95 o 
 -11   4   5        0.67       19.08     10.04 o 
 -10   4   5      248.33      251.22     14.42 o 
  -9   4   5      104.79      108.04     11.84 o 
  -8   4   5        7.99        4.59      9.06 o 
  -7   4   5        0.36        9.13     13.80 o 
  -6   4   5     1256.94     1167.33     32.18 o 
  -5   4   5       48.60       38.07      9.02 o 
  -4   4   5       49.81       44.60     10.62 o 
  -3   4   5       94.68      113.86     10.88 o 
  -2   4   5     2308.06     2208.38     47.02 o 
  -1   4   5      309.22      300.85     15.56 o 
   0   4   5      102.64       95.47     10.34 o 
   1   4   5      242.86      247.68     18.77 o 
   2   4   5        5.96        6.36      9.22 o 
   3   4   5      267.65      247.68     17.36 o 
   4   4   5       68.16       76.67     14.28 o 
   5   4   5      131.82      145.09     17.53 o 
   6   4   5      607.13      633.33     30.63 o 
   7   4   5      424.94      391.12     24.76 o 
   8   4   5        1.94       27.12     17.30 o 
   9   4   5      157.01      170.55     21.84 o 
  10   4   5      117.53      111.47     21.80 o 
  11   4   5        3.78       39.72     21.69 o 
  12   4   5        8.68       23.93     24.15 o 
  13   4   5       66.88       58.98     34.88 o 
  14   4   5       22.89       76.68     61.75 o 
  15   4   5       59.68       87.83     54.07 o 
 -19   5   5        4.43       36.29     23.13 o 
 -18   5   5      216.39      228.06     26.60 o 
 -17   5   5      262.45      284.28     36.48 o 
 -16   5   5      499.82      466.20     39.66 o 
 -15   5   5       76.71       51.14     13.16 o 
 -14   5   5      247.40      206.92     12.32 o 
 -13   5   5        4.25        4.18      7.16 o 
 -12   5   5        8.86       18.37      7.42 o 
 -11   5   5       99.64      102.44     10.55 o 
 -10   5   5      109.91      120.06     11.54 o 
  -9   5   5       69.27       84.47     12.52 o 
  -8   5   5      855.10      840.44     25.55 o 
  -7   5   5     1037.14     1030.36     41.55 o 
  -6   5   5        0.43        4.00      9.17 o 
  -5   5   5      120.33       91.68     11.47 o 
  -4   5   5      470.54      468.52     20.00 o 
  -3   5   5     1197.31     1220.72     27.43 o 
  -2   5   5       67.68       66.06      8.58 o 
  -1   5   5      221.74      217.86     13.67 o 
   0   5   5      151.60      146.21     11.95 o 
   1   5   5       74.13       73.65     10.53 o 
   2   5   5       13.15       16.35     10.56 o 
   3   5   5      180.62      177.78     17.61 o 
   4   5   5      342.07      325.62     18.77 o 
   5   5   5      423.51      370.43     20.26 o 
   6   5   5       89.59       76.88     23.01 o 
   7   5   5       11.90       -8.18     19.60 o 
   8   5   5       66.76       75.86     24.31 o 
   9   5   5       32.20       66.74     21.01 o 
  10   5   5       66.62       81.88     20.65 o 
  11   5   5      218.24      242.41     35.84 o 
  12   5   5       20.68       40.10     33.08 o 
  13   5   5      162.35      207.38     37.73 o 
  14   5   5      153.96      157.52     45.75 o 
 -18   6   5       16.16       -2.95     20.59 o 
 -17   6   5      196.66      234.93     24.09 o 
 -16   6   5       34.76       55.37     19.40 o 
 -15   6   5        7.69      -14.66     12.12 o 
 -14   6   5        3.62        8.09     12.14 o 
 -13   6   5        0.04       11.95     12.64 o 
 -12   6   5      357.22      309.96     23.66 o 
 -11   6   5      302.10      219.08     20.60 o 
 -10   6   5       44.57       49.97     26.50 o 
  -9   6   5        0.61       -4.97      7.71 o 
  -8   6   5      457.55      469.60     17.36 o 
  -7   6   5       40.93       42.11      9.05 o 
  -6   6   5       70.18       67.29     10.02 o 
  -5   6   5       74.90       89.78     10.92 o 
  -4   6   5      344.87      318.63     16.72 o 
  -3   6   5       40.93       40.03      9.10 o 
  -2   6   5      104.97       90.76     13.06 o 
  -1   6   5        2.10        6.84     10.92 o 
   0   6   5        0.47       12.23     11.53 o 
   1   6   5        0.00       10.93     11.08 o 
   2   6   5       43.44       58.59     11.91 o 
   3   6   5       61.09       68.92     11.73 o 
   4   6   5       88.70       98.46     12.83 o 
   5   6   5       93.43       81.23     13.04 o 
   6   6   5      135.07      106.99     15.31 o 
   7   6   5      524.41      532.78     32.73 o 
   8   6   5      194.56      189.28     16.82 o 
   9   6   5       54.18       35.97     14.30 o 
  10   6   5      191.00       78.65     61.07 o 
  11   6   5        0.42      -54.63     52.77 o 
  12   6   5        0.07       19.76     42.67 o 
  13   6   5       16.03       46.04     40.82 o 
 -17   7   5       16.81       68.14     39.33 o 
 -16   7   5        7.26        3.70     23.13 o 
 -15   7   5       75.59       91.89     20.42 o 
 -14   7   5        1.29      -15.46     22.30 o 
 -13   7   5       56.72        9.15     27.76 o 
 -12   7   5      109.72      101.16     17.34 o 
 -11   7   5      490.88      440.42     27.58 o 
 -10   7   5      100.88       74.70     18.05 o 
  -9   7   5       45.37       24.86     15.08 o 
  -8   7   5      563.71      566.60     27.18 o 
  -7   7   5     2006.72     2012.87     46.62 o 
  -6   7   5     2432.63     2480.10     70.57 o 
  -5   7   5      333.37      301.34     16.24 o 
  -4   7   5       83.36       99.26     10.09 o 
  -3   7   5      739.58      725.28     26.90 o 
  -2   7   5       81.40       87.02     13.00 o 
  -1   7   5      284.47      302.78     19.97 o 
   0   7   5       57.36       46.31     12.28 o 
   1   7   5        1.10       -8.34     12.60 o 
   2   7   5       72.08       68.31     15.69 o 
   3   7   5       46.49       55.74     14.00 o 
   4   7   5        0.56       36.32     13.31 o 
   5   7   5      322.73      298.86     23.44 o 
   6   7   5        9.67        6.02     15.26 o 
   7   7   5       10.62       -8.02     13.88 o 
   8   7   5      110.02      111.34     15.83 o 
   9   7   5      329.59      306.50     45.05 o 
  10   7   5      231.39      280.40     38.05 o 
  11   7   5       66.21      115.19     36.83 o 
  12   7   5       45.12       56.26     40.17 o 
 -16   8   5        0.28       10.11     20.00 o 
 -15   8   5      115.27       99.19     25.45 o 
 -14   8   5       10.75       63.18     31.00 o 
 -13   8   5       48.92       51.50     17.63 o 
 -12   8   5      171.61      133.00     19.73 o 
 -11   8   5      129.74      134.13     21.08 o 
 -10   8   5       20.72       38.53     16.55 o 
  -9   8   5      154.88      143.95     20.42 o 
  -8   8   5        5.15      -27.35     20.16 o 
  -7   8   5        1.57      -21.96     11.73 o 
  -6   8   5      146.96      141.97     16.42 o 
  -5   8   5      190.82      175.86     14.38 o 
  -4   8   5       22.67       39.90     11.84 o 
  -3   8   5        0.16        1.95     14.42 o 
  -2   8   5        0.98        9.20     13.74 o 
  -1   8   5       64.19       52.34     19.61 o 
   0   8   5      893.55      824.00     34.00 o 
   1   8   5       26.65       36.34     12.75 o 
   2   8   5      375.04      364.63     23.19 o 
   3   8   5       25.08       11.18     17.90 o 
   4   8   5       56.36       60.01     22.90 o 
   5   8   5        1.90        8.96     14.02 o 
   6   8   5      240.20      221.45     17.98 o 
   7   8   5      278.43      263.04     25.71 o 
   8   8   5      169.52      250.36     44.24 o 
   9   8   5      188.49      127.78     36.01 o 
  10   8   5        1.54       20.00     68.57 o 
  11   8   5       76.39       77.89     40.48 o 
 -14   9   5      252.63      278.58     29.69 o 
 -13   9   5        5.13       -9.34     43.03 o 
 -12   9   5        0.94       16.27     17.12 o 
 -11   9   5       98.88       85.71     28.54 o 
 -10   9   5       17.07       33.79     20.82 o 
  -9   9   5       12.93        4.67     26.14 o 
  -8   9   5        0.01       32.75     15.65 o 
  -7   9   5       11.63       11.38     18.39 o 
  -6   9   5      131.07      104.71     14.18 o 
  -5   9   5        1.42        8.75     18.62 o 
  -4   9   5      119.45      136.24     14.96 o 
  -3   9   5       15.67       31.69     26.02 o 
  -2   9   5        0.64       -9.56     18.58 o 
  -1   9   5      324.08      296.50     38.48 o 
   0   9   5        6.19       11.07     12.92 o 
   1   9   5      272.51      239.56     37.00 o 
   2   9   5       38.06       51.27     24.24 o 
   3   9   5       24.90       -0.80     12.89 o 
   4   9   5        0.22      -23.74     18.83 o 
   5   9   5       94.67       79.24     13.34 o 
   6   9   5        0.23       -1.23     49.11 o 
   7   9   5       26.71      115.31     43.42 o 
   8   9   5       16.24       48.12     34.96 o 
   9   9   5        0.62       46.67     37.17 o 
  10   9   5        0.99        5.92     41.13 o 
 -12  10   5       12.38      -52.01     24.98 o 
 -11  10   5       41.35       53.69     35.16 o 
 -10  10   5        6.67       17.20     18.21 o 
  -9  10   5        4.12       22.53     17.10 o 
  -8  10   5        8.13       41.36     17.67 o 
  -7  10   5       18.21        9.27     25.45 o 
  -6  10   5       42.61       21.29     17.23 o 
  -5  10   5        2.66      -39.54     14.95 o 
  -4  10   5      521.63      446.49     65.20 o 
  -3  10   5      387.38      457.44     38.99 o 
  -2  10   5      402.33      335.75     21.40 o 
  -1  10   5      593.73      618.88     42.49 o 
   0  10   5     1040.89     1025.34     39.55 o 
   1  10   5        2.50       55.29     30.21 o 
   2  10   5       16.79       67.37     49.33 o 
   3  10   5      127.65      121.73     19.17 o 
   4  10   5        3.50        2.83     15.63 o 
   5  10   5      248.57      230.53     38.00 o 
   6  10   5        4.02       63.18     49.97 o 
   7  10   5       21.15      -16.72     53.45 o 
   8  10   5        5.55       36.34     41.50 o 
 -10  11   5       38.24       35.01     43.49 o 
  -9  11   5      309.19      283.09     28.34 o 
  -8  11   5      209.38      183.10     24.50 o 
  -7  11   5       17.37       29.16     18.51 o 
  -6  11   5      434.70      426.69     36.50 o 
  -5  11   5      204.10      165.46     20.95 o 
  -4  11   5        0.08       37.28     26.37 o 
  -3  11   5      671.95      614.57     55.36 o 
  -2  11   5      117.50      137.14     22.17 o 
  -1  11   5      168.60      174.99     20.03 o 
   0  11   5        2.76       29.25     15.86 o 
   1  11   5      129.22      131.38     26.84 o 
   2  11   5       99.40       78.87     26.78 o 
   3  11   5        0.31      -44.81     36.85 o 
   4  11   5      169.96      221.39     45.20 o 
   5  11   5        6.77        0.42     41.75 o 
  -5  12   5      104.61       87.09     24.45 o 
  -4  12   5       72.51       47.70     37.63 o 
  -3  12   5      347.43      376.91     39.42 o 
  -2  12   5      136.72      102.39     24.55 o 
  -1  12   5       62.58       78.91     22.83 o 
   0  12   5       45.24       88.92     24.45 o 
 -20   0   6        5.12       24.72     19.30 o 
 -19   0   6       10.10      -26.16     33.08 o 
 -18   0   6       10.35       18.66     42.33 o 
 -17   0   6       40.36       86.01     20.68 o 
 -16   0   6       11.41       48.78     22.90 o 
 -15   0   6       81.18       84.40     22.74 o 
 -14   0   6      140.41      124.53     24.10 o 
 -13   0   6       48.98       33.46     14.85 o 
 -12   0   6      649.23      634.59     34.86 o 
 -11   0   6      160.36      164.94     20.40 o 
 -10   0   6      894.28      993.36     40.94 o 
  -9   0   6      315.56      322.22     32.44 o 
  -8   0   6       88.18       68.71     16.31 o 
  -7   0   6     1971.84     2014.74     78.97 o 
  -6   0   6     1820.53     1694.00     68.11 o 
  -5   0   6      487.74      446.49     50.66 o 
  -4   0   6      441.94      448.80     36.47 o 
  -3   0   6       12.52        7.44     17.28 o 
  -2   0   6      153.98      122.77     34.47 o 
  -1   0   6       61.92       91.37     29.84 o 
   0   0   6       21.68       57.90     24.06 o 
   1   0   6       17.65       -2.60     21.53 o 
   2   0   6       42.36       61.44     22.19 o 
   3   0   6       41.61       53.73     22.34 o 
   4   0   6      305.88      295.09     28.31 o 
   5   0   6       77.37       65.69     21.31 o 
   6   0   6      364.65      326.02     39.33 o 
   7   0   6     1095.22     1041.13     48.65 o 
   8   0   6      913.38      842.61     66.77 o 
   9   0   6     4965.60     4703.52    132.85 o 
  10   0   6       33.51       22.83     28.26 o 
  11   0   6       57.08      -10.61     34.45 o 
  12   0   6      305.69      305.62     53.61 o 
  13   0   6       12.49      -64.29     31.57 o 
  14   0   6       41.33       65.72     38.22 o 
 -20   1   6        0.00       -6.67     13.77 o 
 -19   1   6       62.25       34.06     15.03 o 
 -18   1   6        0.16        4.06     13.50 o 
 -17   1   6       71.34       72.15     15.10 o 
 -16   1   6        0.68        4.81     13.02 o 
 -15   1   6        2.28       11.73     22.37 o 
 -14   1   6       53.42       50.90     12.65 o 
 -13   1   6       60.86       75.47     14.15 o 
 -12   1   6     1186.70     1197.58     39.00 o 
 -11   1   6      809.25      796.53     26.10 o 
 -10   1   6       67.19       46.02     12.13 o 
  -9   1   6        3.43       -2.42     10.16 o 
  -8   1   6      274.36      251.74     17.35 o 
  -7   1   6       45.04       43.93     11.93 o 
  -6   1   6      237.79      212.42     15.71 o 
  -5   1   6      368.00      328.64     23.28 o 
  -4   1   6      864.53      874.38     33.83 o 
  -3   1   6       31.09       12.60     13.13 o 
  -2   1   6      190.93      213.13     23.17 o 
  -1   1   6       96.12       93.41     20.83 o 
   0   1   6      255.36      222.68     19.75 o 
   1   1   6      336.15      330.11     36.06 o 
   2   1   6       67.09       47.48     14.46 o 
   3   1   6       19.26        9.05     15.02 o 
   4   1   6       30.66       33.41     15.25 o 
   5   1   6        0.89       -5.38     15.03 o 
   6   1   6        8.51      -11.86     14.13 o 
   7   1   6     5597.26     5034.65     97.91 o 
   8   1   6      102.15       80.66     17.99 o 
   9   1   6     1343.72     1157.08     39.52 o 
  10   1   6      153.83      124.52     20.61 o 
  11   1   6        7.55       -1.33     24.05 o 
  12   1   6      105.12       76.78     26.41 o 
  13   1   6       19.52       22.96     31.31 o 
  14   1   6       82.39      139.15     42.81 o 
 -20   2   6        0.05      -34.73     18.19 o 
 -19   2   6       21.06       47.65     18.90 o 
 -18   2   6       44.37       53.04     14.32 o 
 -17   2   6       12.97       22.40     13.69 o 
 -16   2   6        4.12        0.22     13.84 o 
 -15   2   6       86.83       61.04     14.81 o 
 -14   2   6      112.26      120.42     14.57 o 
 -13   2   6      425.49      393.89     21.59 o 
 -12   2   6      354.13      340.49     19.99 o 
 -11   2   6     1243.04     1220.56     36.72 o 
 -10   2   6        9.02       12.47     10.23 o 
  -9   2   6      156.78      149.95     14.92 o 
  -8   2   6      220.34      222.09     16.76 o 
  -7   2   6      117.66      125.77     14.03 o 
  -6   2   6        6.23       29.38     11.59 o 
  -5   2   6      144.00      113.30     14.23 o 
  -4   2   6      262.98      258.12     19.87 o 
  -3   2   6      328.07      393.96     35.59 o 
  -2   2   6      486.78      462.74     25.68 o 
  -1   2   6      288.31      299.62     21.44 o 
   0   2   6      208.06      216.50     19.54 o 
   1   2   6      171.99      166.74     17.61 o 
   2   2   6       30.64       26.28     13.32 o 
   3   2   6        5.33       10.32     13.70 o 
   4   2   6      163.03      153.77     17.98 o 
   5   2   6       48.45       62.48     16.74 o 
   6   2   6      482.01      493.59     27.58 o 
   7   2   6      664.50      680.30     32.87 o 
   8   2   6       82.12       88.77     19.88 o 
   9   2   6      175.24      175.12     21.08 o 
  10   2   6        4.79        3.08     22.28 o 
  11   2   6       29.08        7.91     25.93 o 
  12   2   6      221.82      212.86     29.80 o 
  13   2   6       29.20       49.62     25.57 o 
  14   2   6        8.53       23.33     34.38 o 
 -19   3   6       10.90       37.64     18.72 o 
 -18   3   6       73.25       68.93     18.31 o 
 -17   3   6        5.73      -12.52     13.18 o 
 -16   3   6      275.52      277.16     26.92 o 
 -15   3   6       49.80       44.10     13.19 o 
 -14   3   6     1114.21      994.63     31.69 o 
 -13   3   6     1057.96     1043.74     39.18 o 
 -12   3   6     1998.90     1966.79     45.78 o 
 -11   3   6      670.11      620.58     29.00 o 
 -10   3   6      164.28      154.41     24.71 o 
  -9   3   6        4.18       28.01     12.94 o 
  -8   3   6        2.12       14.16     10.74 o 
  -7   3   6      315.74      274.07     15.54 o 
  -6   3   6       21.05       24.87     11.88 o 
  -5   3   6        2.02       -9.01     11.35 o 
  -4   3   6      707.22      688.46     25.99 o 
  -3   3   6        8.55       -0.82     12.64 o 
  -2   3   6      568.01      550.07     24.42 o 
  -1   3   6       53.12       53.38     14.05 o 
   0   3   6       92.25       94.29     14.65 o 
   1   3   6       56.95       51.06     14.22 o 
   2   3   6      469.62      463.99     24.53 o 
   3   3   6      916.31      948.02     33.64 o 
   4   3   6      955.65      938.35     34.12 o 
   5   3   6      919.33      791.47     33.11 o 
   6   3   6       96.85      169.22     34.04 o 
   7   3   6        3.61        5.30     17.33 o 
   8   3   6       58.45       28.89     19.56 o 
   9   3   6      240.05      333.79     33.05 o 
  10   3   6       20.85       23.75     24.85 o 
  11   3   6        0.12       -0.54     21.86 o 
  12   3   6       15.70        0.58     26.70 o 
  13   3   6        0.31      -14.50     38.20 o 
  14   3   6        0.26      -42.52     42.54 o 
 -19   4   6        4.56       12.18     34.93 o 
 -18   4   6       28.44       41.03     25.48 o 
 -17   4   6      144.72      192.31     21.01 o 
 -16   4   6       96.77       66.44     26.83 o 
 -15   4   6       31.13       23.59     16.29 o 
 -14   4   6      368.14      321.57     23.60 o 
 -13   4   6      166.81      155.52     15.14 o 
 -12   4   6       89.98      140.44     14.05 o 
 -11   4   6        4.48        5.54     12.44 o 
 -10   4   6      231.50      268.66     16.87 o 
  -9   4   6       66.95       61.78     13.12 o 
  -8   4   6      290.78      286.42     17.23 o 
  -7   4   6       10.32       17.92     10.55 o 
  -6   4   6        7.79        8.95     11.04 o 
  -5   4   6        5.16        6.55     11.62 o 
  -4   4   6       38.12       29.99     12.19 o 
  -3   4   6       44.52       40.14     12.41 o 
  -2   4   6       35.64       51.74     11.63 o 
  -1   4   6     1490.33     1494.65     37.32 o 
   0   4   6      241.75      226.26     17.52 o 
   1   4   6       95.22      107.47     13.80 o 
   2   4   6       31.41       37.32     14.47 o 
   3   4   6        1.75       -9.20     18.84 o 
   4   4   6     1449.91     1376.36     42.08 o 
   5   4   6      171.93      152.41     18.95 o 
   6   4   6      247.55      252.68     21.87 o 
   7   4   6        2.80        6.02     17.67 o 
   8   4   6      192.20      226.30     25.93 o 
   9   4   6      380.72      361.20     27.70 o 
  10   4   6       69.22       78.51     22.88 o 
  11   4   6      116.23      135.91     30.52 o 
  12   4   6        5.32       45.96     36.15 o 
  13   4   6       40.81       71.59     33.79 o 
 -18   5   6       19.06       -5.42     23.44 o 
 -17   5   6      111.55      140.24     20.30 o 
 -16   5   6       82.76       86.05     22.77 o 
 -15   5   6       12.52        7.48     15.58 o 
 -14   5   6      268.71      252.23     20.77 o 
 -13   5   6      276.26      243.38     17.54 o 
 -12   5   6        5.75      -16.37     14.85 o 
 -11   5   6        2.45       -5.99     16.89 o 
 -10   5   6        2.64       21.09     14.16 o 
  -9   5   6      342.38      348.71     23.10 o 
  -8   5   6       43.23       57.05     14.40 o 
  -7   5   6      832.85      820.82     29.78 o 
  -6   5   6     1162.27     1178.94     35.48 o 
  -5   5   6      194.94      205.81     15.36 o 
  -4   5   6       58.48       39.96     13.14 o 
  -3   5   6        4.39       30.27     12.10 o 
  -2   5   6       11.07        3.44     12.69 o 
  -1   5   6       10.90        9.81     10.56 o 
   0   5   6       44.48       29.21     14.79 o 
   1   5   6        0.60       15.20     12.65 o 
   2   5   6        0.00      -13.24     11.96 o 
   3   5   6        5.55       10.89     12.97 o 
   4   5   6       50.50       30.65     13.84 o 
   5   5   6      581.94      563.68     28.45 o 
   6   5   6       35.48       25.42     14.74 o 
   7   5   6      115.26      141.86     23.08 o 
   8   5   6      111.84      167.49     26.65 o 
   9   5   6      429.45      423.75     41.23 o 
  10   5   6      208.46      220.66     42.87 o 
  11   5   6        2.81      -16.48     33.35 o 
  12   5   6        5.10       41.18     57.83 o 
 -17   6   6       59.14       67.12     24.16 o 
 -16   6   6        5.80       28.74     15.67 o 
 -15   6   6      186.89      180.43     18.39 o 
 -14   6   6      181.76      148.76     18.25 o 
 -13   6   6        9.16       16.53     21.99 o 
 -12   6   6       83.92       54.56     17.88 o 
 -11   6   6       22.63       10.93     21.64 o 
 -10   6   6       47.55       60.74     18.56 o 
  -9   6   6     1469.19     1429.84     38.00 o 
  -8   6   6      187.58      182.37     15.62 o 
  -7   6   6       18.35       13.21     12.38 o 
  -6   6   6     1327.52     1253.18     36.44 o 
  -5   6   6        6.62       -0.89     11.82 o 
  -4   6   6        3.87       20.07     14.75 o 
  -3   6   6      146.66      150.52     17.76 o 
  -2   6   6      836.07      820.55     31.24 o 
  -1   6   6      110.05      102.83     13.77 o 
   0   6   6      112.20      128.94     14.17 o 
   1   6   6        5.32       17.94     12.24 o 
   2   6   6       32.26       18.87     15.31 o 
   3   6   6       31.13       32.16     13.57 o 
   4   6   6       34.48       34.50     13.82 o 
   5   6   6      243.72      209.55     19.25 o 
   6   6   6       27.64       12.57     15.44 o 
   7   6   6      517.46      497.79     34.70 o 
   8   6   6      107.59      112.23     19.68 o 
   9   6   6       50.71       76.07     23.68 o 
  10   6   6      475.87      517.86     49.27 o 
  11   6   6       21.68       61.66     39.97 o 
  12   6   6      164.10      169.36     44.20 o 
 -16   7   6       25.79        5.72     21.87 o 
 -15   7   6       41.15       37.54     26.18 o 
 -14   7   6       15.09       -3.75     16.58 o 
 -13   7   6        0.87      -10.28     16.96 o 
 -12   7   6        3.63      -15.06     19.00 o 
 -11   7   6       22.49       38.39     25.08 o 
 -10   7   6        4.47       -8.34     18.38 o 
  -9   7   6      126.69      125.78     16.67 o 
  -8   7   6      211.80      192.95     19.37 o 
  -7   7   6      161.37      183.33     20.38 o 
  -6   7   6     2702.50     2625.33     74.05 o 
  -5   7   6      356.94      366.95     19.46 o 
  -4   7   6      965.06      992.50     38.83 o 
  -3   7   6        0.09       -7.61     23.75 o 
  -2   7   6      367.32      375.84     32.00 o 
  -1   7   6      503.53      492.60     26.06 o 
   0   7   6        0.06       -3.72     14.23 o 
   1   7   6       26.44       40.17     14.48 o 
   2   7   6      259.45      255.01     20.70 o 
   3   7   6        6.54       -0.04     15.86 o 
   4   7   6      218.68      239.02     26.03 o 
   5   7   6       41.25        8.58     20.63 o 
   6   7   6        0.17      -11.96     18.96 o 
   7   7   6        0.20       30.06     19.41 o 
   8   7   6        1.12       56.66     38.42 o 
   9   7   6       15.43       22.27     35.15 o 
  10   7   6      149.35      201.48     83.69 o 
  11   7   6       23.58       42.16     82.35 o 
 -15   8   6       75.78       40.49     24.50 o 
 -14   8   6        1.88       -3.48     31.92 o 
 -13   8   6       61.84       52.45     21.01 o 
 -12   8   6       29.53        7.34     20.06 o 
 -11   8   6        1.05       13.09     28.28 o 
 -10   8   6      263.66      249.61     41.81 o 
  -9   8   6      102.75       93.20     21.23 o 
  -8   8   6        0.25        4.25     26.52 o 
  -7   8   6      239.03      243.79     21.84 o 
  -6   8   6      261.02      252.98     42.07 o 
  -5   8   6      393.35      353.13     25.25 o 
  -4   8   6       31.17       49.69     22.77 o 
  -3   8   6      107.52      103.90     16.53 o 
  -2   8   6        0.83      -24.18     18.75 o 
  -1   8   6        6.35       11.59     25.82 o 
   0   8   6       63.75       80.68     16.58 o 
   1   8   6      579.89      646.37     29.71 o 
   2   8   6       79.82       88.59     16.86 o 
   3   8   6      153.27      185.07     23.51 o 
   4   8   6       61.96       57.55     41.37 o 
   5   8   6       95.34      119.64     19.25 o 
   6   8   6        7.58       84.20     36.59 o 
   7   8   6        6.25       85.20     35.46 o 
   8   8   6        1.17       70.29     45.26 o 
   9   8   6        5.97       -1.95     39.02 o 
 -13   9   6        1.62      -33.72     23.35 o 
 -12   9   6      143.17      132.15     22.15 o 
 -11   9   6       42.18       41.23     19.56 o 
 -10   9   6      321.40      293.48     44.46 o 
  -9   9   6       46.86       19.12     20.47 o 
  -8   9   6       17.65        9.27     40.54 o 
  -7   9   6        6.38       -4.96     27.53 o 
  -6   9   6        0.51      -25.31     25.99 o 
  -5   9   6      360.52      306.94     24.44 o 
  -4   9   6       30.44        7.02     16.40 o 
  -3   9   6      718.22      694.68     31.11 o 
  -2   9   6       42.38       40.25     15.66 o 
  -1   9   6      188.79      163.99     18.84 o 
   0   9   6      316.13      297.99     27.89 o 
   1   9   6      148.01      138.98     24.40 o 
   2   9   6      693.91      720.41     32.22 o 
   3   9   6       14.78       17.25     18.46 o 
   4   9   6      294.73      275.59     26.11 o 
   5   9   6      150.22      208.29     33.26 o 
   6   9   6      165.67      248.74     44.18 o 
   7   9   6        0.79        5.66     50.46 o 
   8   9   6       66.01      139.21     45.66 o 
 -11  10   6        1.23      -26.54     51.40 o 
 -10  10   6        0.22       32.76     21.73 o 
  -9  10   6      133.52      120.07     20.83 o 
  -8  10   6        0.00       20.47     19.00 o 
  -7  10   6        1.47       14.75     19.72 o 
  -6  10   6       25.54        6.58     41.96 o 
  -5  10   6      151.53      143.56     21.72 o 
  -4  10   6       50.38       64.84     19.48 o 
  -3  10   6        2.66        0.13     16.06 o 
  -2  10   6       35.80       36.83     16.36 o 
  -1  10   6      114.77      139.24     29.92 o 
   0  10   6      373.85      406.50     38.71 o 
   1  10   6      279.18      314.68     27.06 o 
   2  10   6      367.55      326.54     27.62 o 
   3  10   6      106.87      136.54     19.83 o 
   4  10   6       64.84       94.31     41.51 o 
   5  10   6        1.37       22.89     52.40 o 
  -7  11   6        1.22      -11.78     40.08 o 
  -6  11   6       32.14       29.30     21.22 o 
  -5  11   6       58.24       50.28     40.86 o 
  -4  11   6       66.78      168.36     59.77 o 
  -3  11   6      147.30      103.88     22.63 o 
  -2  11   6       10.31      -13.76     19.23 o 
  -1  11   6        1.33        0.83     19.42 o 
   0  11   6       54.42       44.79     24.00 o 
   1  11   6        7.76       31.57     32.05 o 
   2  11   6        3.72       28.21     63.69 o 
 -19   1   7      151.93      201.69     20.07 o 
 -18   1   7        2.82       23.06     18.08 o 
 -17   1   7       21.25       24.17     18.07 o 
 -16   1   7      100.80       79.82     20.37 o 
 -15   1   7       97.84       72.30     15.94 o 
 -14   1   7      612.94      567.36     27.85 o 
 -13   1   7      256.51      259.66     19.43 o 
 -12   1   7       23.86       36.32     14.34 o 
 -11   1   7      774.84      812.07     28.61 o 
 -10   1   7      263.82      234.15     17.19 o 
  -9   1   7      113.44      129.97     17.49 o 
  -8   1   7        0.01        8.71     14.42 o 
  -7   1   7      369.78      365.12     22.10 o 
  -6   1   7       27.19        9.99     16.84 o 
  -5   1   7      163.13      183.60     22.10 o 
  -4   1   7        7.28        8.30     19.50 o 
  -3   1   7       48.58       21.71     15.96 o 
  -2   1   7       60.15       60.25     18.09 o 
  -1   1   7      397.70      373.92     27.62 o 
   0   1   7       81.40       66.21     19.10 o 
   1   1   7      344.26      356.72     28.51 o 
   2   1   7        8.44        1.61     17.44 o 
   3   1   7      460.21      447.16     30.20 o 
   4   1   7        2.58       -8.38     17.93 o 
   5   1   7        4.56       21.82     18.35 o 
   6   1   7        0.36       16.09     19.94 o 
   7   1   7      395.88      373.02     28.16 o 
   8   1   7       26.97       38.12     22.45 o 
   9   1   7      208.67      178.62     29.80 o 
  10   1   7        9.25      -29.57     31.42 o 
  11   1   7       87.10       33.76     24.72 o 
  12   1   7       72.89       51.99     28.29 o 
 -19   2   7       17.55       31.42     19.55 o 
 -18   2   7       21.20       17.66     16.99 o 
 -17   2   7       31.79       57.99     18.90 o 
 -16   2   7       36.88       50.94     17.73 o 
 -15   2   7       31.54       25.31     15.72 o 
 -14   2   7      132.54      107.56     18.42 o 
 -13   2   7       17.70       16.39     14.64 o 
 -12   2   7      305.62      282.89     18.86 o 
 -11   2   7      165.97      160.24     16.41 o 
 -10   2   7     1645.27     1630.92     45.93 o 
  -9   2   7      224.31      237.76     20.15 o 
  -8   2   7      310.59      277.04     19.78 o 
  -7   2   7       65.49       76.45     14.78 o 
  -6   2   7      751.17      747.88     31.34 o 
  -5   2   7       14.71       28.22     13.66 o 
  -4   2   7       24.36       35.77     16.69 o 
  -3   2   7       92.67       87.43     18.51 o 
  -2   2   7      303.81      304.33     24.69 o 
  -1   2   7      244.92      258.69     23.49 o 
   0   2   7        0.25       12.20     17.00 o 
   1   2   7        3.73       14.51     17.66 o 
   2   2   7      108.12       70.11     18.37 o 
   3   2   7        1.22      -39.91     17.08 o 
   4   2   7       65.38       45.81     20.22 o 
   5   2   7      345.20      332.11     26.19 o 
   6   2   7     1130.76     1054.62     43.42 o 
   7   2   7       57.51        2.21     22.32 o 
   8   2   7       20.91       21.77     22.90 o 
   9   2   7      245.78      233.66     32.92 o 
  10   2   7      134.38      167.27     27.85 o 
  11   2   7       26.89       65.69     41.82 o 
  12   2   7       45.35       77.53     32.50 o 
 -18   3   7       17.64       11.67     31.32 o 
 -17   3   7        4.86       34.52     16.66 o 
 -16   3   7      214.71      206.30     18.28 o 
 -15   3   7      197.93      212.13     23.62 o 
 -14   3   7      240.65      226.27     19.97 o 
 -13   3   7      575.58      517.35     27.95 o 
 -12   3   7      300.47      272.65     21.73 o 
 -11   3   7      925.34      863.16     39.50 o 
 -10   3   7      341.07      374.67     22.93 o 
  -9   3   7      100.28       83.16     15.00 o 
  -8   3   7       45.19       41.84     15.21 o 
  -7   3   7       36.31       19.61     15.13 o 
  -6   3   7      243.75      250.67     20.39 o 
  -5   3   7      187.68      133.36     16.28 o 
  -4   3   7      118.88      114.39     16.68 o 
  -3   3   7      359.31      373.09     22.29 o 
  -2   3   7       17.24       34.15     17.72 o 
  -1   3   7      242.26      231.43     22.38 o 
   0   3   7       68.45       72.23     18.50 o 
   1   3   7       39.27       34.50     19.00 o 
   2   3   7       85.94       99.74     18.96 o 
   3   3   7      141.71      132.98     20.73 o 
   4   3   7       26.23       10.98     20.48 o 
   5   3   7       35.52       67.00     20.64 o 
   6   3   7      237.95      206.44     25.32 o 
   7   3   7      327.27      314.55     27.83 o 
   8   3   7       40.45       13.60     28.42 o 
   9   3   7       19.87       14.36     25.45 o 
  10   3   7        1.66       32.44     28.45 o 
  11   3   7        0.15        0.89     39.98 o 
  12   3   7        7.26       29.36     37.42 o 
 -18   4   7       12.21      -23.57     21.18 o 
 -17   4   7       11.37       -6.60     20.28 o 
 -16   4   7       29.46       44.55     18.58 o 
 -15   4   7        9.06      -10.09     15.73 o 
 -14   4   7      132.05      153.85     21.64 o 
 -13   4   7      176.34      167.97     18.69 o 
 -12   4   7       47.88       54.34     27.65 o 
 -11   4   7       91.28       69.03     20.91 o 
 -10   4   7       82.07       57.11     21.71 o 
  -9   4   7      769.89      724.31     35.05 o 
  -8   4   7       49.63       56.44     15.41 o 
  -7   4   7      577.31      656.52     32.29 o 
  -6   4   7      289.89      324.75     21.24 o 
  -5   4   7      397.30      379.16     23.39 o 
  -4   4   7      247.83      290.36     20.72 o 
  -3   4   7        4.09       21.73     15.00 o 
  -2   4   7        0.01       19.92     13.98 o 
  -1   4   7      774.94      728.73     31.90 o 
   0   4   7      219.59      193.59     17.45 o 
   1   4   7       57.93       46.47     18.04 o 
   2   4   7      562.57      567.73     30.63 o 
   3   4   7       45.46       25.51     19.27 o 
   4   4   7        0.02        1.06     19.12 o 
   5   4   7      365.63      375.88     27.69 o 
   6   4   7        1.29       10.60     20.11 o 
   7   4   7     1276.33     1353.65     66.80 o 
   8   4   7       86.40       38.08     28.31 o 
   9   4   7       51.44       26.54     27.14 o 
  10   4   7      135.51      150.07     29.55 o 
  11   4   7      193.76      264.09     40.82 o 
 -17   5   7        0.04      -44.40     18.20 o 
 -16   5   7      119.55       97.48     30.02 o 
 -15   5   7       53.32       43.18     18.40 o 
 -14   5   7      121.51      126.24     20.86 o 
 -13   5   7       18.30       15.20     19.25 o 
 -12   5   7       16.68       24.68     20.25 o 
 -11   5   7      562.28      560.95     38.22 o 
 -10   5   7      363.57      322.03     31.11 o 
  -9   5   7        1.97      -11.93     18.43 o 
  -8   5   7      420.55      416.87     29.05 o 
  -7   5   7      235.59      225.84     24.03 o 
  -6   5   7      608.22      594.02     29.34 o 
  -5   5   7      450.58      505.61     27.39 o 
  -4   5   7      201.20      213.99     19.74 o 
  -3   5   7       54.13       39.48     16.29 o 
  -2   5   7        5.88        4.19     17.58 o 
  -1   5   7      358.63      336.37     20.77 o 
   0   5   7       16.22       -4.87     15.44 o 
   1   5   7      234.28      218.79     19.55 o 
   2   5   7        3.32       -4.19     15.11 o 
   3   5   7       29.56       41.77     16.28 o 
   4   5   7       40.95        8.43     19.28 o 
   5   5   7        7.11        9.10     17.18 o 
   6   5   7       98.85       92.49     19.57 o 
   7   5   7       81.96      123.83     25.88 o 
   8   5   7      332.07      394.45     44.11 o 
   9   5   7      677.21      662.32     39.32 o 
  10   5   7       28.45       71.62     34.59 o 
  11   5   7      123.81      203.03     43.17 o 
 -16   6   7        0.85       19.90     20.28 o 
 -15   6   7        1.86        0.71     19.90 o 
 -14   6   7        4.63      -17.08     21.37 o 
 -13   6   7       63.48       73.72     30.24 o 
 -12   6   7       28.40       -6.37     35.36 o 
 -11   6   7      254.79      283.50     28.44 o 
 -10   6   7       98.95      134.17     20.97 o 
  -9   6   7      108.86      125.23     24.71 o 
  -8   6   7       71.10       65.00     22.57 o 
  -7   6   7        0.06        9.67     18.03 o 
  -6   6   7      669.74      627.27     33.79 o 
  -5   6   7      757.61      802.39     38.31 o 
  -4   6   7      855.03      784.37     38.02 o 
  -3   6   7        7.61       17.12     16.44 o 
  -2   6   7        2.70       -1.00     16.04 o 
  -1   6   7      262.43      265.02     19.76 o 
   0   6   7       24.77       30.72     16.19 o 
   1   6   7      120.96       80.85     17.17 o 
   2   6   7        5.63       20.54     15.40 o 
   3   6   7        0.78      -13.82     16.17 o 
   4   6   7        0.57       11.27     23.91 o 
   5   6   7        5.39        5.18     21.41 o 
   6   6   7        0.37       -0.38     34.77 o 
   7   6   7       69.68       42.73     20.06 o 
   8   6   7        3.22      -10.99     21.22 o 
   9   6   7       43.58       42.01     40.94 o 
  10   6   7      245.50      331.55     45.68 o 
 -15   7   7       15.76      -21.98     19.45 o 
 -14   7   7       30.43       16.08     19.13 o 
 -13   7   7       10.35        0.27     23.28 o 
 -12   7   7        2.06        3.24     20.87 o 
 -11   7   7       60.19       45.49     28.61 o 
 -10   7   7       70.94       61.16     28.37 o 
  -9   7   7      243.73      218.07     24.91 o 
  -8   7   7      132.50      144.49     24.08 o 
  -7   7   7        3.03       21.34     19.76 o 
  -6   7   7        5.25       -3.41     17.98 o 
  -5   7   7      518.91      493.07     31.23 o 
  -4   7   7       73.50       81.05     20.48 o 
  -3   7   7     1269.28     1273.54     48.85 o 
  -2   7   7       77.01       91.02     25.34 o 
  -1   7   7       26.00       19.80     18.47 o 
   0   7   7        7.18        6.75     18.43 o 
   1   7   7       17.84       56.10     19.42 o 
   2   7   7       27.54       54.76     17.14 o 
   3   7   7       88.35      109.61     17.75 o 
   4   7   7       11.99       75.12     19.85 o 
   5   7   7        6.41        4.80     17.74 o 
   6   7   7       11.11       45.42     23.55 o 
   7   7   7       19.85        8.90     34.22 o 
   8   7   7      197.77      240.48     43.24 o 
 -14   8   7       31.09       17.44     22.60 o 
 -13   8   7        5.52      -26.99     23.68 o 
 -12   8   7       24.46       -3.33     27.57 o 
 -11   8   7        0.02       -3.24     23.36 o 
 -10   8   7        7.86        7.58     22.61 o 
  -9   8   7       67.33       49.22     23.58 o 
  -8   8   7       98.28       89.00     26.87 o 
  -7   8   7       23.39       33.17     27.31 o 
  -6   8   7       21.37       31.66     19.60 o 
  -5   8   7      100.58      121.63     25.10 o 
  -4   8   7      567.25      601.01     32.78 o 
  -3   8   7        0.30      -10.18     35.99 o 
  -2   8   7       27.91       11.36     30.24 o 
  -1   8   7        0.00       -9.68     17.99 o 
   0   8   7        0.02      -11.00     18.90 o 
   1   8   7      178.16      215.10     23.25 o 
   2   8   7      200.93      234.48     23.51 o 
   3   8   7       57.26       56.15     20.48 o 
   4   8   7      507.73      497.28     39.92 o 
   5   8   7       46.75       38.18     22.38 o 
   6   8   7        0.65       10.35     34.60 o 
   7   8   7      210.09      328.15     42.27 o 
 -11   9   7       31.46       16.82     39.44 o 
 -10   9   7        0.06       -0.34     24.24 o 
  -9   9   7       36.49       31.56     23.16 o 
  -8   9   7       13.43        0.90     31.51 o 
  -7   9   7      128.26      114.26     23.39 o 
  -6   9   7      254.07      208.04     71.83 o 
  -5   9   7       22.93       39.32     21.90 o 
  -4   9   7       58.91       90.41     21.26 o 
  -3   9   7       98.87       37.33     21.35 o 
  -2   9   7       90.41       80.16     21.19 o 
  -1   9   7        0.81       -2.23     35.91 o 
   0   9   7       31.44       35.24     20.12 o 
   1   9   7      210.82      243.47     39.04 o 
   2   9   7      504.33      460.90     31.68 o 
   3   9   7       78.56      142.39     22.85 o 
   4   9   7       89.78       91.93     36.49 o 
   5   9   7      156.39      262.34     44.17 o 
  -8  10   7      110.81      124.31     23.88 o 
  -7  10   7       53.99      120.00     60.35 o 
  -6  10   7        0.32      -25.07     35.24 o 
  -5  10   7        9.66      -21.80     26.40 o 
  -4  10   7        4.10       14.96     43.47 o 
  -3  10   7       23.28      -23.14     22.11 o 
  -2  10   7        0.00      -20.66     19.11 o 
  -1  10   7       88.55       48.08     27.25 o 
   0  10   7        2.61       13.05     19.93 o 
   1  10   7       32.22       23.84     44.11 o 
   2  10   7        4.10      -19.92     20.43 o 
 -18   0   8       66.29       62.87     32.57 o 
 -17   0   8       21.48       -3.59     29.18 o 
 -16   0   8      200.28      213.28     65.23 o 
 -15   0   8      445.28      458.86     35.31 o 
 -14   0   8      249.56      271.73     33.33 o 
 -13   0   8      134.42      114.61     26.59 o 
 -12   0   8      142.90      162.86     34.68 o 
 -11   0   8      184.44      171.16     32.82 o 
 -10   0   8        0.27      -27.92     20.09 o 
  -9   0   8       91.37       79.93     22.49 o 
  -8   0   8      370.30      340.01     40.12 o 
  -7   0   8       37.14       51.33     28.67 o 
  -6   0   8     1600.26     1745.79     79.81 o 
  -5   0   8       62.89      100.15     38.17 o 
  -4   0   8        0.85        2.90     32.56 o 
  -3   0   8       62.38       85.77     31.20 o 
  -2   0   8      245.94      182.81     33.70 o 
  -1   0   8      113.65      118.83     34.92 o 
   0   0   8       43.10       56.27     34.62 o 
   1   0   8       28.96      -10.69     32.09 o 
   2   0   8      204.39      211.26     37.78 o 
   3   0   8        0.26        1.04     32.00 o 
   4   0   8        5.54      -15.40     32.49 o 
   5   0   8      268.67      322.20    100.40 o 
   6   0   8      173.74      210.51     57.83 o 
   7   0   8        0.81       80.93     40.13 o 
   8   0   8       15.34        4.48     42.28 o 
   9   0   8      404.75      405.79     55.99 o 
  10   0   8      760.74      591.84     57.70 o 
 -18   1   8        6.47       47.94     23.26 o 
 -17   1   8       45.46       50.53     28.06 o 
 -16   1   8       44.48       24.09     20.42 o 
 -15   1   8       76.55      105.29     22.27 o 
 -14   1   8       16.58       26.28     16.92 o 
 -13   1   8      184.98      171.60     19.15 o 
 -12   1   8      169.15      193.04     20.30 o 
 -11   1   8       56.02       44.39     17.05 o 
 -10   1   8      672.09      682.82     30.70 o 
  -9   1   8       20.62        1.37     17.41 o 
  -8   1   8     1017.22     1107.61     39.47 o 
  -7   1   8      107.87       78.82     17.91 o 
  -6   1   8       14.85        7.92     19.28 o 
  -5   1   8     1385.72     1475.71     52.57 o 
  -4   1   8       75.93       83.75     21.07 o 
  -3   1   8       46.48       50.78     21.11 o 
  -2   1   8       99.85       96.13     22.99 o 
  -1   1   8      134.99      133.08     24.84 o 
   0   1   8       30.64       20.62     22.53 o 
   1   1   8      302.04      321.78     30.03 o 
   2   1   8       46.81       95.01     23.06 o 
   3   1   8        0.49        9.80     23.16 o 
   4   1   8      143.03      170.05     42.14 o 
   5   1   8       31.93       55.37     27.28 o 
   6   1   8       34.42       36.02     43.49 o 
   7   1   8       23.78       39.58     26.88 o 
   8   1   8      396.76      377.84     45.14 o 
   9   1   8      404.16      366.18     40.07 o 
  10   1   8       36.06      -42.38     29.68 o 
 -18   2   8       23.99       16.25     22.17 o 
 -17   2   8        1.67      -11.56     25.37 o 
 -16   2   8       17.85       -9.90     19.51 o 
 -15   2   8       46.31       22.65     19.43 o 
 -14   2   8       23.83       29.79     29.92 o 
 -13   2   8       30.07       42.55     18.35 o 
 -12   2   8      326.87      298.42     22.06 o 
 -11   2   8       52.16       51.15     15.91 o 
 -10   2   8      979.18     1002.79     41.52 o 
  -9   2   8      865.29      874.47     42.48 o 
  -8   2   8       11.87        2.62     17.99 o 
  -7   2   8       65.76       41.83     18.29 o 
  -6   2   8        1.31      -37.71     16.97 o 
  -5   2   8        0.21       10.45     17.75 o 
  -4   2   8       26.49       15.09     21.64 o 
  -3   2   8      345.65      399.49     31.01 o 
  -2   2   8       23.05       28.03     20.53 o 
  -1   2   8      217.86      220.75     25.73 o 
   0   2   8       66.35       47.58     22.92 o 
   1   2   8      307.93      317.12     31.59 o 
   2   2   8       56.78       81.80     23.89 o 
   3   2   8       73.84       56.94     29.38 o 
   4   2   8      202.99      175.16     27.46 o 
   5   2   8        0.28      -45.13     31.90 o 
   6   2   8      226.50      192.36     32.19 o 
   7   2   8      249.93      256.44     34.65 o 
   8   2   8       28.35       27.24     34.01 o 
   9   2   8      201.50      201.18     32.49 o 
  10   2   8      432.52      407.17     38.15 o 
 -17   3   8       52.67       48.15     22.35 o 
 -16   3   8       46.88       57.56     25.41 o 
 -15   3   8        1.11      -12.73     19.86 o 
 -14   3   8      331.64      294.79     28.21 o 
 -13   3   8      119.86       86.59     25.66 o 
 -12   3   8      147.12      103.10     21.07 o 
 -11   3   8       93.23       66.07     19.15 o 
 -10   3   8      208.56      227.65     21.78 o 
  -9   3   8      138.84      148.19     19.27 o 
  -8   3   8      146.53      131.63     20.27 o 
  -7   3   8      198.61      199.14     20.47 o 
  -6   3   8       11.46        7.09     17.07 o 
  -5   3   8       11.39       -2.23     17.99 o 
  -4   3   8        4.83       12.44     18.17 o 
  -3   3   8        7.57        4.65     17.72 o 
  -2   3   8       20.38       38.86     21.39 o 
  -1   3   8       83.35       68.13     23.50 o 
   0   3   8      411.80      426.54     34.06 o 
   1   3   8      132.84      118.59     30.72 o 
   2   3   8       70.28       76.74     25.97 o 
   3   3   8      168.90      111.28     25.64 o 
   4   3   8        0.56       -0.27     22.44 o 
   5   3   8        0.00       -2.55     28.75 o 
   6   3   8       46.86      121.73     40.85 o 
   7   3   8      317.28      339.63     35.17 o 
   8   3   8       23.50      -23.34     29.10 o 
   9   3   8       16.82       -5.79     31.24 o 
  10   3   8       29.54      -13.61     32.09 o 
 -17   4   8      252.30      270.63     31.99 o 
 -16   4   8        0.28      -11.31     21.21 o 
 -15   4   8      128.06      152.57     24.44 o 
 -14   4   8       72.34       68.30     21.13 o 
 -13   4   8       22.97       35.40     20.55 o 
 -12   4   8      245.15      226.55     28.08 o 
 -11   4   8      669.72      698.66     37.99 o 
 -10   4   8      692.17      726.38     40.89 o 
  -9   4   8      157.97      156.29     20.62 o 
  -8   4   8      209.46      216.12     22.74 o 
  -7   4   8       53.96       53.09     17.75 o 
  -6   4   8      965.85      925.37     37.56 o 
  -5   4   8       83.88      107.32     18.61 o 
  -4   4   8      333.85      366.56     24.91 o 
  -3   4   8       32.51       21.57     17.51 o 
  -2   4   8        2.27      -15.11     23.63 o 
  -1   4   8      121.02      115.07     21.00 o 
   0   4   8      363.43      359.72     25.56 o 
   1   4   8        5.09       10.15     50.02 o 
   2   4   8      177.66      105.83     23.95 o 
   3   4   8        9.58       13.07     23.19 o 
   4   4   8      168.51      142.58     27.85 o 
   5   4   8       97.14       76.75     34.46 o 
   6   4   8      517.43      463.21     35.27 o 
   7   4   8      200.24      187.47     31.46 o 
   8   4   8       35.02      -18.14     29.92 o 
   9   4   8       15.72       41.55     40.86 o 
 -16   5   8       25.81       36.33     21.76 o 
 -15   5   8        3.15      -22.44     27.85 o 
 -14   5   8       19.26       17.58     23.55 o 
 -13   5   8        0.80       57.46     36.99 o 
 -12   5   8        6.15      -43.57     20.63 o 
 -11   5   8       46.72       57.93     21.67 o 
 -10   5   8       68.49       42.04     39.13 o 
  -9   5   8       33.91       25.76     21.24 o 
  -8   5   8      241.64      256.14     27.97 o 
  -7   5   8      552.07      595.77     31.32 o 
  -6   5   8      643.69      675.89     41.00 o 
  -5   5   8        0.02       -1.99     17.73 o 
  -4   5   8       55.16       57.26     20.25 o 
  -3   5   8      342.64      393.58     28.63 o 
  -2   5   8        0.09      -10.87     20.61 o 
  -1   5   8      295.51      314.56     25.52 o 
   0   5   8        0.59        5.48     19.90 o 
   1   5   8       99.82      109.00     20.33 o 
   2   5   8        1.65      -22.69     27.07 o 
   3   5   8       80.15       47.47     20.68 o 
   4   5   8       23.90       -6.91     22.52 o 
   5   5   8        7.36      -38.98     24.35 o 
   6   5   8      650.45      614.68     34.33 o 
   7   5   8      356.46      426.28     36.54 o 
   8   5   8       13.19       74.16     30.99 o 
 -15   6   8        6.71      -22.29     27.71 o 
 -14   6   8        1.92        3.36     23.56 o 
 -13   6   8       89.92      115.00     37.47 o 
 -12   6   8       41.52       58.92     51.54 o 
 -11   6   8        4.55       23.26     27.19 o 
 -10   6   8       24.83       42.45     22.16 o 
  -9   6   8       78.72       64.11     35.19 o 
  -8   6   8       10.04      -16.05     24.18 o 
  -7   6   8       22.44       12.40     34.37 o 
  -6   6   8       36.82       51.64     22.12 o 
  -5   6   8       40.52       28.09     19.43 o 
  -4   6   8      304.53      314.61     26.08 o 
  -3   6   8      287.91      283.25     26.01 o 
  -2   6   8      198.19      224.52     38.04 o 
  -1   6   8      129.26      149.95     23.12 o 
   0   6   8       95.61       77.46     21.63 o 
   1   6   8       17.04       -2.52     26.04 o 
   2   6   8      199.82      198.46     24.10 o 
   3   6   8       32.44       24.40     20.11 o 
   4   6   8       22.53       14.36     20.99 o 
   5   6   8      230.52      266.99     26.25 o 
   6   6   8       76.88       83.27     26.14 o 
   7   6   8       94.34      103.35     40.04 o 
 -13   7   8       49.00       39.84     36.32 o 
 -12   7   8       37.45        6.71     49.24 o 
 -11   7   8        2.10       -1.31     30.73 o 
 -10   7   8      102.16      114.75     29.00 o 
  -9   7   8        2.18       44.52     26.42 o 
  -8   7   8        1.34      -15.66     29.45 o 
  -7   7   8        3.93      -42.23     23.10 o 
  -6   7   8      776.06      695.88     43.02 o 
  -5   7   8       53.76       28.45     39.47 o 
  -4   7   8      141.71      185.15     24.85 o 
  -3   7   8      587.19      637.50     42.16 o 
  -2   7   8        0.00       -7.05     25.43 o 
  -1   7   8       84.25       70.04     23.38 o 
   0   7   8       16.11       19.65     19.64 o 
   1   7   8        2.74      -10.87     25.62 o 
   2   7   8        5.42       36.91     21.12 o 
   3   7   8      164.35      142.44     24.42 o 
   4   7   8        0.04       18.28     24.52 o 
   5   7   8       10.63      -21.47     21.94 o 
   6   7   8        9.50       28.54     29.53 o 
 -11   8   8        1.07       21.41     35.47 o 
 -10   8   8       17.35        8.12     27.85 o 
  -9   8   8      316.98      372.94     55.39 o 
  -8   8   8      167.17      220.04     32.10 o 
  -7   8   8       10.64       31.85     53.56 o 
  -6   8   8       77.98       78.38     28.60 o 
  -5   8   8       85.59      123.83     33.48 o 
  -4   8   8      218.65      267.84     49.54 o 
  -3   8   8      502.04      540.87     38.23 o 
  -2   8   8      110.93       92.95     25.90 o 
  -1   8   8      577.65      562.30     43.69 o 
   0   8   8      254.04      235.95     27.91 o 
   1   8   8      465.66      515.75     33.72 o 
   2   8   8      181.77      205.36     29.72 o 
   3   8   8        7.18        9.18     25.74 o 
   4   8   8      319.36      411.36     36.59 o 
  -8   9   8       18.31      -42.92     27.01 o 
  -7   9   8       12.61       37.30     56.20 o 
  -6   9   8       34.74      -14.98     48.70 o 
  -5   9   8       99.95      118.81     27.38 o 
  -4   9   8        0.25        1.03     32.25 o 
  -3   9   8        1.48       93.38     26.04 o 
  -2   9   8        0.01        3.95     50.21 o 
  -1   9   8       65.41       66.95     36.95 o 
   0   9   8       20.22       18.75     26.49 o 
   1   9   8       17.02        1.62     32.46 o 
 -16   1   9       83.04      143.00     23.69 o 
 -15   1   9        1.11      -16.89     20.41 o 
 -14   1   9        7.25       35.80     23.75 o 
 -13   1   9       28.19       42.46     23.45 o 
 -12   1   9        1.82       -3.98     23.71 o 
 -11   1   9        0.17        8.85     23.37 o 
 -10   1   9      344.14      392.40     27.34 o 
  -9   1   9        1.00       26.11     21.56 o 
  -8   1   9      391.34      440.66     30.85 o 
  -7   1   9        2.96       -5.39     19.67 o 
  -6   1   9       47.31       42.36     24.71 o 
  -5   1   9        0.24      -19.65     24.04 o 
  -4   1   9        9.49      -13.55     31.52 o 
  -3   1   9       45.45       80.47     26.31 o 
  -2   1   9        0.94      -49.77     26.56 o 
  -1   1   9       32.23       -9.37     27.63 o 
   0   1   9      184.87      249.09     32.21 o 
   1   1   9        0.21       24.30     36.59 o 
   2   1   9      218.76      300.22     39.75 o 
   3   1   9       31.90       71.57     34.26 o 
   4   1   9       27.45       55.81     43.80 o 
   5   1   9        0.28        4.26     32.45 o 
   6   1   9        7.62       36.25     38.20 o 
   7   1   9       34.76       92.95     39.23 o 
   8   1   9      126.68      132.42     53.05 o 
 -16   2   9        9.90        3.72     21.74 o 
 -15   2   9       78.25       89.59     23.85 o 
 -14   2   9       39.37       71.55     26.16 o 
 -13   2   9       17.56       17.16     20.10 o 
 -12   2   9      126.48      123.45     25.11 o 
 -11   2   9      324.92      341.31     24.82 o 
 -10   2   9      161.48      185.28     48.91 o 
  -9   2   9      152.93      155.08     24.61 o 
  -8   2   9     2021.11     2186.35     62.32 o 
  -7   2   9       86.88       68.39     21.56 o 
  -6   2   9     1737.21     1790.38     55.97 o 
  -5   2   9        0.07      -44.30     20.88 o 
  -4   2   9       37.04       38.66     26.19 o 
  -3   2   9       76.63      101.84     28.29 o 
  -2   2   9        1.38      -27.74     25.61 o 
  -1   2   9        7.34       58.57     27.28 o 
   0   2   9       69.59       60.06     32.85 o 
   1   2   9        5.82       56.95     34.78 o 
   2   2   9       20.65       -6.82     38.63 o 
   3   2   9        0.03       -1.98     44.78 o 
   4   2   9      191.95      239.09     35.58 o 
   5   2   9      158.76      225.45     36.30 o 
   6   2   9      115.38      140.38     36.27 o 
   7   2   9        3.18       22.44     36.56 o 
 -15   3   9        8.48       -3.14     23.20 o 
 -14   3   9       30.91       58.04     23.06 o 
 -13   3   9        0.36       71.52     33.61 o 
 -12   3   9       40.48       36.54     25.63 o 
 -11   3   9      177.26      167.32     25.03 o 
 -10   3   9      156.27      106.02     22.45 o 
  -9   3   9        1.44       10.38     23.45 o 
  -8   3   9      766.06      756.14     40.01 o 
  -7   3   9      309.44      322.04     26.64 o 
  -6   3   9      202.48      239.17     26.08 o 
  -5   3   9       13.63      -13.16     21.97 o 
  -4   3   9       61.92       38.07     21.87 o 
  -3   3   9       56.66       56.71     21.99 o 
  -2   3   9       69.89       68.18     27.65 o 
  -1   3   9        1.03        2.44     32.89 o 
   0   3   9      240.34      277.96     44.39 o 
   1   3   9      121.38       75.38     29.07 o 
   2   3   9        1.58        2.00     36.50 o 
   3   3   9       28.78        6.59     30.17 o 
   4   3   9       24.67       48.16     32.51 o 
   5   3   9      139.09      116.63     34.80 o 
   6   3   9       72.62      -29.90     31.21 o 
   7   3   9       16.08        5.06     33.19 o 
 -15   4   9        4.34       43.31     26.70 o 
 -14   4   9       84.68       39.91     26.86 o 
 -13   4   9       14.52       -3.89     25.91 o 
 -12   4   9      239.70      219.99     34.87 o 
 -11   4   9       19.73       59.59     27.43 o 
 -10   4   9       18.48      -15.27     20.71 o 
  -9   4   9      970.45     1048.78     48.48 o 
  -8   4   9      455.61      513.16     33.42 o 
  -7   4   9        0.48       36.69     80.04 o 
  -6   4   9       20.90      -23.76     30.80 o 
  -5   4   9       10.99       33.44     22.41 o 
  -4   4   9        6.38       26.30     24.57 o 
  -3   4   9      146.42      258.95     39.40 o 
  -2   4   9       24.70       50.71     29.18 o 
  -1   4   9       37.21       22.52     38.94 o 
   0   4   9        1.54       27.30     23.69 o 
   1   4   9        0.34       42.34     28.29 o 
   2   4   9       20.53       -1.23     36.79 o 
   3   4   9      360.34      382.61     39.62 o 
   4   4   9        4.94      -44.67     27.75 o 
   5   4   9       91.91       59.39     31.19 o 
   6   4   9       49.58       75.72     35.92 o 
 -14   5   9        0.36       -6.54     36.53 o 
 -13   5   9        1.25      -71.81     31.06 o 
 -12   5   9       75.15      136.18     40.06 o 
 -11   5   9      133.21      100.53     32.95 o 
 -10   5   9        2.74       17.84     52.62 o 
  -9   5   9       49.80       56.22     28.97 o 
  -8   5   9       47.61       31.13     30.01 o 
  -7   5   9       14.51       33.49     25.09 o 
  -6   5   9       58.56       46.27     25.65 o 
  -5   5   9      242.54      319.64     46.02 o 
  -4   5   9       18.92       -2.72     23.18 o 
  -3   5   9      129.55      114.79     22.81 o 
  -2   5   9      192.15      267.54     26.94 o 
  -1   5   9        0.09       66.30     24.63 o 
   0   5   9        0.70       41.27     24.60 o 
   1   5   9       95.11       94.10     26.83 o 
   2   5   9      175.27      203.72     49.06 o 
   3   5   9       48.72       17.62     44.69 o 
   4   5   9       46.29       -6.97     26.62 o 
   5   5   9      229.95      260.99     30.63 o 
 -12   6   9       24.70       27.77     77.21 o 
 -11   6   9      293.48      319.97     49.25 o 
 -10   6   9       48.67       48.96     30.67 o 
  -9   6   9      112.54      123.02     27.41 o 
  -8   6   9      128.04      143.77     27.55 o 
  -7   6   9      213.14      207.85     32.17 o 
  -6   6   9      279.05      311.15     29.78 o 
  -5   6   9        6.71      -30.93     23.73 o 
  -4   6   9       50.37       96.75     26.99 o 
  -3   6   9      512.51      645.64     53.07 o 
  -2   6   9       70.93       87.96     31.28 o 
  -1   6   9      368.33      394.56     31.80 o 
   0   6   9       95.59      117.45     24.91 o 
   1   6   9       22.91        2.52     39.40 o 
   2   6   9       14.23       10.32     42.98 o 
   3   6   9       36.45       -0.63     45.99 o 
   4   6   9       25.32       60.07     42.62 o 
 -10   7   9      107.92      101.89     50.25 o 
  -9   7   9      131.39       93.17     39.54 o 
  -8   7   9        0.06       -4.68     32.33 o 
  -7   7   9        0.05      -15.21     28.28 o 
  -6   7   9      275.91      241.52     33.70 o 
  -5   7   9       50.92       55.16     26.35 o 
  -4   7   9       78.71      111.39     30.41 o 
  -3   7   9       33.64       68.82     29.50 o 
  -2   7   9      386.86      387.71     37.20 o 
  -1   7   9      278.50      397.10    114.97 o 
   0   7   9      145.97      178.67     32.79 o 
   1   7   9       55.89       82.64     29.18 o 
   2   7   9      109.52       79.60     26.24 o 
  -6   8   9        1.21        4.74     35.36 o 
  -5   8   9       78.26       62.12     34.06 o 
  -4   8   9        7.73       37.28     34.98 o 
  -3   8   9       59.92      133.95     31.14 o 
  -2   8   9        1.01      -65.78     30.07 o 
 -14   0  10       43.94       30.78     36.80 o 
 -13   0  10      110.37       90.06     62.23 o 
 -12   0  10       40.95        9.15     32.38 o 
 -11   0  10      109.61       97.28     31.16 o 
 -10   0  10      315.43      355.93     39.91 o 
  -9   0  10      451.03      494.37     51.97 o 
  -8   0  10       57.37       64.61     45.86 o 
  -7   0  10      327.68      342.10     48.69 o 
  -6   0  10       13.03       84.65     41.93 o 
  -5   0  10      509.20      554.33     89.29 o 
  -4   0  10        7.43       22.21     52.74 o 
  -3   0  10       49.30       16.17    109.65 o 
  -2   0  10       99.68      125.69     62.23 o 
  -1   0  10      243.74      387.96     60.94 o 
   0   0  10        0.08       16.67     47.65 o 
   1   0  10       28.50      -71.56     47.12 o 
   2   0  10      136.64      116.50     89.06 o 
   3   0  10       34.02       71.07    149.21 o 
   4   0  10      147.17       56.59     56.41 o 
 -14   1  10        0.22        5.28     24.30 o 
 -13   1  10       10.74       46.66     22.49 o 
 -12   1  10      102.44      109.69     23.76 o 
 -11   1  10        6.71        8.35     23.06 o 
 -10   1  10       20.96       53.24     23.70 o 
  -9   1  10       78.89       69.07     25.56 o 
  -8   1  10        3.21      -52.09     26.79 o 
  -7   1  10      655.27      718.44     41.51 o 
  -6   1  10      135.73      109.22     32.35 o 
  -5   1  10      199.30      274.01     37.65 o 
  -4   1  10       17.97      -42.77     40.53 o 
  -3   1  10        0.16      -11.67     41.41 o 
  -2   1  10        0.20      -44.09     32.35 o 
  -1   1  10        0.03      -73.71     32.31 o 
   0   1  10      130.54      102.75     34.31 o 
   1   1  10      179.17      161.32     37.46 o 
   2   1  10       77.10      102.87     36.32 o 
   3   1  10        5.34       17.12     36.71 o 
   4   1  10       93.64      152.74     38.62 o 
 -13   2  10       28.20       42.78     26.66 o 
 -12   2  10       37.06        8.79     24.02 o 
 -11   2  10       20.06       27.47     22.40 o 
 -10   2  10      535.58      622.09     38.66 o 
  -9   2  10       28.30        0.12     25.84 o 
  -8   2  10        5.24      -13.39     24.25 o 
  -7   2  10       79.12       43.37     24.45 o 
  -6   2  10     1085.40     1297.03     61.56 o 
  -5   2  10      267.97      311.74     31.24 o 
  -4   2  10       86.00      133.48     33.40 o 
  -3   2  10      125.78      147.08     37.46 o 
  -2   2  10        9.01       20.43     32.38 o 
  -1   2  10        6.77       -4.54     33.52 o 
   0   2  10        2.48       22.36     46.54 o 
   1   2  10       10.76       66.82     35.89 o 
   2   2  10      233.30      213.98     40.03 o 
   3   2  10        5.88       -1.76     39.08 o 
   4   2  10       83.04       64.60     40.27 o 
 -13   3  10        0.00      -14.76     25.26 o 
 -12   3  10       43.21       63.19     24.17 o 
 -11   3  10        1.04      -46.39     29.85 o 
 -10   3  10        3.89      -12.62     24.20 o 
  -9   3  10      256.54      260.29     28.97 o 
  -8   3  10      681.64      790.84     41.72 o 
  -7   3  10       95.15      111.72     26.12 o 
  -6   3  10       34.28       50.32     26.79 o 
  -5   3  10        2.82      -33.86     26.50 o 
  -4   3  10      151.32      136.99     27.37 o 
  -3   3  10      124.33      146.89     28.81 o 
  -2   3  10      146.43      120.08     34.22 o 
  -1   3  10      242.00      376.42     66.86 o 
   0   3  10        0.61       10.34     41.85 o 
   1   3  10       67.41       58.36     45.14 o 
   2   3  10        0.72        4.82     35.53 o 
   3   3  10      164.75      244.64     49.22 o 
 -12   4  10       13.27      -40.35     32.21 o 
 -11   4  10        0.93       -0.27     27.49 o 
 -10   4  10        0.02      -22.53     26.42 o 
  -9   4  10       25.52       65.46     28.12 o 
  -8   4  10      220.54      257.47     44.07 o 
  -7   4  10       56.97       98.04     25.72 o 
  -6   4  10      356.35      381.87     33.36 o 
  -5   4  10       61.06      108.15     36.19 o 
  -4   4  10       79.65      128.20     30.91 o 
  -3   4  10       60.51       40.62     27.79 o 
  -2   4  10        4.62      -31.96     27.50 o 
  -1   4  10        4.52       10.34     29.59 o 
   0   4  10        0.66        2.76     26.31 o 
   1   4  10       24.76       43.75     36.30 o 
   2   4  10       57.04      114.06     43.47 o 
 -10   5  10       76.74      101.85     32.75 o 
  -9   5  10      344.51      405.64     34.27 o 
  -8   5  10        6.36       -1.23     24.72 o 
  -7   5  10       77.99      175.55     30.61 o 
  -6   5  10        0.00      -23.85     28.34 o 
  -5   5  10       11.65       -2.78     27.75 o 
  -4   5  10      390.89      477.37     37.44 o 
  -3   5  10       18.09      -42.94     28.41 o 
  -2   5  10      135.47      215.71     34.29 o 
  -1   5  10      250.89      358.27     35.69 o 
   0   5  10      252.13      409.02     55.15 o 
  -7   6  10        9.08       13.11     32.44 o 
  -6   6  10       87.48      122.24     31.20 o 
  -5   6  10        3.25       11.20     29.43 o 
  -4   6  10      362.45      402.85     34.62 o 
  -3   6  10      121.73       93.44     37.73 o 
  -9   1  11      214.97      244.97     34.25 o 
  -8   1  11       63.35       43.75     30.78 o 
  -7   1  11      100.79      112.04     33.32 o 
  -6   1  11      203.84      227.06     49.62 o 
  -5   1  11        0.82       58.26     57.63 o 
  -4   1  11      445.02      507.29     48.74 o 
  -3   1  11      111.67      134.67     39.11 o 
  -2   1  11       36.69       83.08     38.48 o 
  -1   1  11       53.16      -26.81     41.18 o 
  -8   2  11        3.81       27.76     35.86 o 
  -7   2  11      370.72      414.79     39.36 o 
  -6   2  11       12.44      -35.57     35.31 o 
  -5   2  11      104.34      181.85     60.24 o 
  -4   2  11        1.11       61.36     54.61 o 
  -3   2  11      163.86      140.27     42.38 o 
  -2   2  11       17.38       50.18     67.98 o 
                                                 
