# Supplementary material for: Crystal structure of 2-{[(E)-(4-anilinophen­yl)iminium­yl]meth­yl}-5-(di­ethyl­amino)­phenolate
Source: Acta Crystallogr E Crystallogr Commun. 2015 Nov 4;71(Pt 12):1433–5. doi: 10.1107/S2056989015019490 (PMC4719807; doi:10.1107/S2056989015019490)
Supplement: Supplementary file 3 [file e-71-01433-Isup3.cml]

<?xml version="1.0" ?>
<cml>
<molecule id="m1">
  <atomArray>
    <atom id="a1" elementType="C"
          x2="-3.0007820553261766" y2="2.3617093516848566" />
    <atom id="a2" elementType="C"
          x2="-4.334461177154212" y2="1.5917093516848588" />
    <atom id="a3" elementType="C"
          x2="-4.334461177154212" y2="0.05170935168485791" />
    <atom id="a4" elementType="C"
          x2="-3.0007820553261766" y2="-0.7182906483151434" />
    <atom id="a5" elementType="C"
          x2="-1.6671029334981426" y2="0.051709351684854354" />
    <atom id="a6" elementType="C"
          x2="-1.667102933498139" y2="1.5917093516848553" />
    <atom id="a7" elementType="N"
          x2="-3.000782055326175" y2="3.9017093516848558" />
    <atom id="a8" elementType="C"
          x2="-1.667102933498139" y2="4.671709351684855" />
    <atom id="a9" elementType="C"
          x2="-1.6671029334981355" y2="6.2117093516848545" />
    <atom id="a10" elementType="C"
          x2="-4.334461177154207" y2="4.671709351684859" />
    <atom id="a11" elementType="C"
          x2="-5.6681402989822445" y2="3.901709351684863" />
    <atom id="a12" elementType="O" formalCharge="-1"
          x2="-0.33342381167010515" y2="-0.718290648315147" />
    <atom id="a13" elementType="C"
          x2="-3.00078205532618" y2="-2.2582906483151426" />
    <atom id="a14" elementType="N" formalCharge="1"
          x2="-1.6671029334981444" y2="-3.028290648315142" />
    <atom id="a15" elementType="C"
          x2="-1.6671029334981462" y2="-4.568290648315141" />
    <atom id="a16" elementType="C"
          x2="-0.33342381167010693" y2="-5.338290648315144" />
    <atom id="a17" elementType="C"
          x2="-0.3334238116701087" y2="-6.878290648315145" />
    <atom id="a18" elementType="C"
          x2="-1.6671029334981444" y2="-7.648290648315145" />
    <atom id="a19" elementType="C"
          x2="-3.00078205532618" y2="-6.878290648315144" />
    <atom id="a20" elementType="C"
          x2="-3.00078205532618" y2="-5.338290648315143" />
    <atom id="a21" elementType="N"
          x2="-1.6671029334981462" y2="-9.188290648315144" />
    <atom id="a22" elementType="C"
          x2="-3.000782055326182" y2="-9.958290648315144" />
    <atom id="a23" elementType="C"
          x2="-3.0007820553261837" y2="-11.498290648315146" />
    <atom id="a24" elementType="C"
          x2="-4.334461177154221" y2="-12.268290648315146" />
    <atom id="a25" elementType="C"
          x2="-5.668140298982255" y2="-11.498290648315143" />
    <atom id="a26" elementType="C"
          x2="-5.668140298982253" y2="-9.958290648315144" />
    <atom id="a27" elementType="C"
          x2="-4.334461177154218" y2="-9.188290648315144" />
  </atomArray>
  <bondArray>
    <bond atomRefs2="a1 a2" order="1" />
    <bond atomRefs2="a1 a6" order="2" />
    <bond atomRefs2="a2 a3" order="2" />
    <bond atomRefs2="a3 a4" order="1" />
    <bond atomRefs2="a4 a5" order="2" />
    <bond atomRefs2="a5 a6" order="1" />
    <bond atomRefs2="a1 a7" order="1" />
    <bond atomRefs2="a7 a8" order="1" />
    <bond atomRefs2="a8 a9" order="1" />
    <bond atomRefs2="a7 a10" order="1" />
    <bond atomRefs2="a10 a11" order="1" />
    <bond atomRefs2="a5 a12" order="1" />
    <bond atomRefs2="a4 a13" order="1" />
    <bond atomRefs2="a13 a14" order="2">
      <bondStereo>T</bondStereo>
    </bond>
    <bond atomRefs2="a14 a15" order="1" />
    <bond atomRefs2="a15 a16" order="2" />
    <bond atomRefs2="a15 a20" order="1" />
    <bond atomRefs2="a16 a17" order="1" />
    <bond atomRefs2="a17 a18" order="2" />
    <bond atomRefs2="a18 a19" order="1" />
    <bond atomRefs2="a19 a20" order="2" />
    <bond atomRefs2="a18 a21" order="1" />
    <bond atomRefs2="a21 a22" order="1" />
    <bond atomRefs2="a22 a23" order="2" />
    <bond atomRefs2="a22 a27" order="1" />
    <bond atomRefs2="a23 a24" order="1" />
    <bond atomRefs2="a24 a25" order="2" />
    <bond atomRefs2="a25 a26" order="1" />
    <bond atomRefs2="a26 a27" order="2" />
  </bondArray>
</molecule>
</cml>
